# Supplementary material for: Benzyl N-(1-{N′-[(E)-2-chloro­benzyl­idene]hydrazinecarbon­yl}-2-hy­droxy­eth­yl)carbamate
Source: Acta Crystallogr Sect E Struct Rep Online. 2011 Jun 30;67(Pt 7):o1868–9. doi: 10.1107/S1600536811024895 (PMC3151956; doi:10.1107/S1600536811024895)
Supplement: Supplementary file 2 [file e-67-o1868-Isup2.hkl]

#
# h,k,l, Fc-squared, Fo-squared, sigma(Fo-squared) and status flag
#
data_I
_shelx_title ' 0480'
_shelx_refln_list_code          4
_shelx_F_calc_maximum       55.63
_exptl_crystal_F_000       196.00
_reflns_d_resolution_high  0.7696
 
loop_
 _symmetry_equiv_pos_as_xyz
 'x, y, z'
 
_cell_length_a     4.6804
_cell_length_b     5.6037
_cell_length_c    16.9460
_cell_angle_alpha  95.669
_cell_angle_beta   95.886
_cell_angle_gamma  94.467
 
_shelx_F_squared_multiplier     1.000
 
loop_
 _refln_index_h
 _refln_index_k
 _refln_index_l
 _refln_F_squared_calc
 _refln_F_squared_meas
 _refln_F_squared_sigma
 _refln_observed_status
   1  -1 -21       10.17        1.90     12.18 o
   0   0 -21       48.61       81.02     17.78 o
   1   0 -21        3.21        4.93     11.95 o
  -1   1 -21       86.46       93.89     14.21 o
   0   1 -21        1.78       -6.86     11.74 o
   2   1 -21       16.51       24.19     11.70 o
   0   2 -21        4.53       46.27     12.83 o
   1   2 -21       11.99       13.60      9.76 o
   1  -2 -20       46.71       40.02     17.19 o
   0  -1 -20       15.22       -3.48     12.01 o
   2  -1 -20       62.19       47.84     15.22 o
  -1   0 -20       31.31       62.73     15.41 o
   0   0 -20       13.55       -2.70     11.20 o
   3   0 -20       28.99       35.98     12.73 o
  -1   1 -20        3.11        9.32      9.07 o
   0   1 -20        2.89        4.32     11.46 o
   2   1 -20        4.00       14.65     15.84 o
   3   1 -20        5.60       13.64     12.75 o
   0   2 -20       17.50       16.52     13.26 o
   1   2 -20       10.25        8.57     10.92 o
   2   2 -20        0.58        0.98     14.34 o
   0   3 -20       28.01       50.63     13.40 o
   1   3 -20        4.96        3.31      9.82 o
  -1  -2 -19       13.55       35.00     12.34 o
   0  -2 -19       35.21       28.51     14.76 o
   1  -2 -19       72.06       81.86     19.13 o
   2  -2 -19       39.42       53.74     16.54 o
  -1  -1 -19       19.89       23.94     10.58 o
   0  -1 -19        0.61      -13.01     12.21 o
   1  -1 -19       15.05        8.86     10.20 o
   2  -1 -19       14.85       14.46     10.25 o
  -2   0 -19       15.16        6.54     11.01 o
  -1   0 -19        7.49       16.10     13.96 o
   0   0 -19       20.90       31.06     11.51 o
   1   0 -19       44.02       47.18     13.45 o
  -1   1 -19        9.59       -2.88     12.69 o
   0   1 -19       58.35       72.47     15.19 o
   3   1 -19       23.37       36.20     16.33 o
   0   2 -19       19.83       31.76     14.88 o
   1   2 -19       26.13        2.02     11.01 o
   2   2 -19        1.88        7.15     10.38 o
   3   2 -19       10.30       11.38     12.19 o
   1   3 -19       16.01       12.26     10.71 o
   2   3 -19       22.12       23.32     12.70 o
   0   4 -19        2.27        2.87      6.90 o
   1   4 -19        9.61       19.65     10.32 o
   0  -3 -18       11.91       22.05     14.06 o
   1  -3 -18       27.07       31.83     15.17 o
   2  -3 -18       19.46       50.02     13.13 o
  -1  -2 -18       23.65       51.15     15.99 o
   0  -2 -18       21.31       18.75     11.90 o
   1  -2 -18       41.89       30.99     14.20 o
   3  -2 -18        2.79        1.95      8.91 o
  -2  -1 -18       10.02       15.26     12.57 o
  -1  -1 -18       13.08       11.40     13.95 o
   0  -1 -18       81.41       91.97     16.33 o
   1  -1 -18       18.59        1.75     11.66 o
   2  -1 -18        7.60       -3.95     10.86 o
  -2   0 -18       17.13       35.92     11.62 o
  -1   0 -18       14.22       16.80     14.33 o
   0   0 -18       34.72       45.57     12.50 o
   1   0 -18       57.44       79.29     15.70 o
  -2   1 -18        3.07        2.20      7.41 o
  -1   1 -18       50.66       75.27     10.51 o
   0   1 -18       54.18       60.00     13.82 o
   2   1 -18       25.80       11.48     11.21 o
   0   2 -18       31.67       32.85     12.93 o
   1   2 -18       35.45       79.14     13.05 o
   2   2 -18        1.21       29.48     12.02 o
   3   2 -18       42.87       34.98     12.00 o
  -1   3 -18       22.77       29.96      8.04 o
   0   3 -18        2.34       14.33     11.34 o
   1   3 -18        7.85       10.85      9.75 o
   2   3 -18       27.84       61.26     12.06 o
   0   4 -18        6.82       30.13     11.24 o
   1   4 -18       75.24       99.44     19.55 o
   2   4 -18        2.40       23.98     13.26 o
  -1  -3 -17        7.68        9.73     11.65 o
   0  -3 -17       13.33       15.63     15.41 o
   1  -3 -17       25.21       21.84     13.51 o
   2  -3 -17        6.62       18.29     12.43 o
   3  -3 -17       20.84       26.06      6.61 o
  -2  -2 -17       47.18       60.82     18.86 o
  -1  -2 -17       28.70       59.70     12.55 o
   1  -2 -17       17.23      -10.52     10.95 o
   2  -2 -17        8.28      -17.38     11.59 o
   3  -2 -17       23.59       45.31     11.98 o
  -2  -1 -17        4.05       19.09     10.32 o
  -1  -1 -17        3.69        4.77     10.39 o
   0  -1 -17      124.16      124.86     22.28 o
   2  -1 -17       11.26       19.46      9.23 o
   4  -1 -17       40.41       30.13     12.85 o
  -2   0 -17        4.22      -11.14      8.00 o
  -1   0 -17       35.56       44.65     15.82 o
   0   0 -17      140.74      169.47     19.13 o
   1   0 -17      144.87      130.87     19.55 o
   3   0 -17       15.59      -18.01     12.01 o
  -1   1 -17        1.50       15.15      8.75 o
   0   1 -17      224.79      217.82     24.34 o
   2   1 -17        7.65       19.50     15.10 o
   3   1 -17       94.66      100.20     16.33 o
   4   1 -17        2.80       16.04     13.28 o
   0   2 -17       29.47       23.78      9.78 o
   1   2 -17        7.19       22.45     12.71 o
   2   2 -17        3.15       23.59     10.98 o
   3   2 -17       26.37       17.24     12.88 o
  -1   3 -17        4.95       -0.10      6.61 o
   0   3 -17       10.48        1.89      9.96 o
   1   3 -17        1.82       18.95     11.53 o
   2   3 -17       70.34       67.88     13.12 o
   3   3 -17       29.74       33.60     10.42 o
   0   4 -17       25.65       30.12     13.20 o
   1   4 -17       17.90       41.04     12.22 o
   2   4 -17       19.69       31.26     10.62 o
   1   5 -17        1.11       11.36     11.82 o
   2  -4 -16        2.69       22.34     14.21 o
  -2  -3 -16       22.05       -1.85     10.06 o
   0  -3 -16        4.40        2.80     10.79 o
   2  -3 -16        7.26        4.61     11.42 o
   3  -3 -16        2.62       10.16      9.50 o
  -2  -2 -16       40.82       46.29     16.51 o
  -1  -2 -16        5.22      -11.78     15.07 o
   0  -2 -16       57.41       56.03     14.26 o
   1  -2 -16       85.79       85.32     13.69 o
   2  -2 -16       46.45       35.55     10.91 o
   3  -2 -16        3.60       -1.31      7.41 o
   4  -2 -16       28.85       27.01     13.73 o
  -2  -1 -16        0.31       -5.25      9.61 o
  -1  -1 -16       33.71       10.69     14.70 o
   0  -1 -16       33.80       48.14     11.57 o
   1  -1 -16      210.13      221.65     22.56 o
   4  -1 -16        1.84       -3.47     10.66 o
  -2   0 -16       51.54       42.78     11.53 o
  -1   0 -16       23.65        2.67      9.54 o
   0   0 -16       13.42       18.34      9.33 o
   1   0 -16      176.96      200.36     23.99 o
   2   0 -16       74.52       48.79     12.87 o
   3   0 -16        5.80        2.93     11.00 o
   4   0 -16       51.85       55.36     17.11 o
  -2   1 -16       11.15        2.51      8.70 o
  -1   1 -16       11.96       15.00     10.61 o
   0   1 -16      143.67      143.19     19.22 o
   2   1 -16        8.25       38.12     11.22 o
   3   1 -16      138.87      128.84     18.83 o
   4   1 -16        1.91       -6.41     10.97 o
   0   2 -16       22.57       33.12     11.03 o
   1   2 -16       31.60       33.44     11.27 o
   2   2 -16       54.13       54.68     12.69 o
   3   2 -16       17.17        2.13     11.93 o
   4   2 -16        3.72       -2.33     10.24 o
   0   3 -16       70.60       52.99     13.40 o
   1   3 -16        7.57        7.04     10.41 o
   2   3 -16       13.55       -5.90      8.98 o
   3   3 -16       10.35       -5.48      9.83 o
   0   4 -16       21.98       12.71      9.26 o
   1   4 -16        3.12       -5.21      8.79 o
   2   4 -16       28.86       27.04     11.45 o
   3   4 -16       25.39       54.98     12.64 o
   1   5 -16       17.42       40.02     10.42 o
  -1  -4 -15       12.56       31.07     12.81 o
   0  -4 -15       18.14        9.16     11.59 o
   1  -4 -15        8.65       -6.79     12.36 o
   2  -4 -15       20.94       41.54     14.60 o
  -2  -3 -15        3.53      -11.40     11.97 o
  -1  -3 -15       38.66       50.18     12.59 o
   0  -3 -15       15.28        8.94     11.89 o
   2  -3 -15       63.89       84.38     16.80 o
   3  -3 -15       29.42       28.74     10.13 o
  -3  -2 -15        5.83       11.00     11.21 o
  -2  -2 -15       21.37       26.28     12.87 o
   0  -2 -15       61.23       54.45     16.44 o
   1  -2 -15       53.31       46.34     14.31 o
   2  -2 -15       11.16        4.75     13.31 o
   4  -2 -15        0.50       17.55     10.83 o
  -3  -1 -15       17.19       22.74      8.80 o
  -2  -1 -15       20.36       16.36     10.33 o
   0  -1 -15      169.97      171.01     22.34 o
   1  -1 -15       67.19       47.53     12.91 o
   2  -1 -15        3.33      -10.14      8.17 o
  -3   0 -15        9.73        0.71     11.36 o
  -2   0 -15       46.74       54.34     10.69 o
  -1   0 -15       22.03       -5.88     11.04 o
   0   0 -15       61.30       79.88     14.70 o
   1   0 -15      110.66       67.23     10.70 o
   2   0 -15       51.92       39.77     10.21 o
   3   0 -15        3.24       20.86     12.05 o
   4   0 -15        8.41       26.28     11.44 o
  -1   1 -15        9.27        7.79     10.17 o
   1   1 -15       18.88        2.72     10.73 o
   2   1 -15       41.42       27.59     11.87 o
   3   1 -15       71.01       56.10     16.83 o
   4   1 -15       35.04       58.81     15.46 o
  -2   2 -15        0.99       -6.05      5.73 o
   0   2 -15        5.48      -14.18      9.45 o
   1   2 -15      102.38      116.84     13.71 o
   2   2 -15      164.38      127.12     21.25 o
   4   2 -15       12.69        8.29     10.05 o
  -2   3 -15       15.73       16.57      5.64 o
  -1   3 -15       38.59       39.18     11.06 o
   0   3 -15       48.22       44.56     10.41 o
   1   3 -15        1.23        9.44     10.76 o
   2   3 -15       19.72       31.83     12.66 o
   4   3 -15       23.05       27.13     13.96 o
   0   4 -15       18.49       14.54      9.16 o
   1   4 -15       45.11       40.06     12.60 o
   2   4 -15        2.64        4.91     10.20 o
   3   4 -15        2.82      -16.64     11.10 o
   1   5 -15        6.17       -6.65     10.83 o
   2   5 -15       21.72       31.70     12.96 o
   0  -5 -14        6.81       -6.32      9.67 o
   1  -5 -14        3.18       26.40     12.83 o
  -2  -4 -14        4.15      -15.57     10.38 o
  -1  -4 -14       44.59       92.72     14.67 o
   0  -4 -14        5.32       22.94     12.35 o
   1  -4 -14        2.11        5.64     12.04 o
   3  -4 -14        7.72      -14.43      9.62 o
  -3  -3 -14       25.12       16.65      9.74 o
  -2  -3 -14       41.01       48.57     10.29 o
   0  -3 -14       74.40       97.05     17.03 o
   2  -3 -14        2.99       20.13     13.51 o
   3  -3 -14       31.53       29.09     11.09 o
  -3  -2 -14        6.06      -13.58      9.05 o
  -2  -2 -14        9.28       -8.19     17.95 o
   1  -2 -14        0.66       23.82     10.25 o
   2  -2 -14       24.71       13.40     10.03 o
   3  -2 -14       44.88       44.58      8.38 o
   4  -2 -14       22.87       20.78     13.72 o
  -3  -1 -14       47.54       68.77     12.73 o
  -2  -1 -14        0.14        8.56     11.25 o
  -1  -1 -14       32.29       23.67     10.33 o
   0  -1 -14      119.68      145.63     15.73 o
   1  -1 -14      147.61      129.11     16.98 o
   2  -1 -14      125.31      123.92     14.23 o
  -4   0 -14        5.72        3.37      8.79 o
  -3   0 -14        0.51        8.98      6.60 o
  -2   0 -14       19.83       15.92      4.45 o
  -1   0 -14      200.17      220.29     19.50 o
   2   0 -14       24.84       22.16     11.76 o
   4   0 -14       37.64       30.50     13.01 o
   5   0 -14        8.04       11.20      8.78 o
  -3   1 -14       34.37        2.98      6.79 o
  -2   1 -14       72.50       73.53     11.75 o
  -1   1 -14       77.02       65.57      9.62 o
   0   1 -14        1.17        9.62      9.54 o
   1   1 -14      195.88      188.75     19.26 o
   2   1 -14       18.52       12.69      7.68 o
   3   1 -14       95.11       86.16     13.38 o
   4   1 -14        4.48        0.31      8.53 o
  -2   2 -14        2.41       16.15      5.92 o
  -1   2 -14      132.22      123.89      9.56 o
   1   2 -14       89.71       83.90     17.12 o
   2   2 -14      160.70      155.64     16.75 o
   3   2 -14       46.09       44.22     11.33 o
   4   2 -14       21.28       37.72     12.21 o
  -3   3 -14       16.46       10.26      7.53 o
  -2   3 -14       10.37       10.25      6.41 o
  -1   3 -14       30.51       44.71     11.76 o
   0   3 -14       74.03       73.79     12.23 o
   1   3 -14      107.81       97.96     11.93 o
   2   3 -14        9.81       21.81      8.79 o
   3   3 -14       25.48       35.93     11.99 o
   4   3 -14        6.59        8.18     10.50 o
  -3   4 -14        6.71       13.95      9.78 o
  -1   4 -14       21.80       35.81      8.90 o
   0   4 -14       48.01       59.23     12.35 o
   2   4 -14       78.09       76.25     14.02 o
   3   4 -14        8.30       17.34     11.18 o
   0   5 -14        2.30        6.57      9.39 o
   1   5 -14       46.86       48.43     14.53 o
   2   5 -14        5.81        6.83     11.88 o
  -1  -5 -13       41.21        1.79     13.01 o
   0  -5 -13       14.54       35.43     14.33 o
   1  -5 -13        5.27       10.75      7.05 o
   2  -5 -13       24.22       38.23     12.09 o
  -2  -4 -13       20.12       40.25     13.07 o
  -1  -4 -13        1.45        8.27      9.37 o
   0  -4 -13       26.74       14.82      9.12 o
   1  -4 -13       17.50        2.64     10.96 o
  -3  -3 -13       25.26       44.55      9.09 o
  -2  -3 -13       27.21       26.52     23.39 o
  -1  -3 -13        6.08        5.80     10.06 o
   0  -3 -13       13.32       19.93      9.03 o
   1  -3 -13       19.07        2.34     11.83 o
  -3  -2 -13       42.72       47.01     11.39 o
  -2  -2 -13       41.42       11.27      8.46 o
  -1  -2 -13       71.54       66.33      6.86 o
   1  -2 -13       99.96      148.56     17.34 o
   2  -2 -13       51.98       59.97     11.67 o
   3  -2 -13        7.87        9.16      5.96 o
   4  -2 -13       40.06       38.01     11.22 o
  -4  -1 -13        1.38       22.11     13.49 o
  -3  -1 -13       65.67       75.15      9.95 o
  -2  -1 -13       89.75       84.43     11.33 o
  -1  -1 -13      209.92      249.30     22.59 o
   1  -1 -13        5.15       15.48     10.82 o
   2  -1 -13       91.18       75.28     11.69 o
   5  -1 -13        0.83        6.51      8.16 o
  -4   0 -13       53.54       29.58     11.69 o
  -2   0 -13       63.35       56.12      5.82 o
  -1   0 -13       34.89       31.32      5.63 o
   0   0 -13       41.02       72.61     12.92 o
   1   0 -13       77.74       74.23     11.95 o
   2   0 -13      309.73      360.65     29.13 o
   3   0 -13       67.81       72.19     12.97 o
   5   0 -13        5.73        9.31      8.08 o
  -4   1 -13       14.63       -9.13      7.55 o
  -3   1 -13       31.25       40.49     15.67 o
  -2   1 -13       18.71       12.32      5.44 o
  -1   1 -13       76.46       56.15      9.03 o
   0   1 -13      165.47      180.04     14.26 o
   1   1 -13      172.70      168.56     10.39 o
   2   1 -13       22.67       20.91      9.04 o
   3   1 -13        2.45       -7.02     13.84 o
   4   1 -13       11.07       13.05     10.02 o
   5   1 -13        8.10       14.43      8.64 o
  -3   2 -13        0.16        3.99      2.95 o
  -2   2 -13       51.68       56.93      6.37 o
  -1   2 -13       67.26       55.56      7.92 o
   0   2 -13      194.88      195.77     19.27 o
   1   2 -13      185.48      206.08     18.08 o
   2   2 -13      194.21      168.33     19.47 o
   3   2 -13       18.82       25.76     10.50 o
   4   2 -13        1.40        2.86      9.52 o
  -3   3 -13       71.24       80.01     15.78 o
  -2   3 -13       92.83      105.77     12.37 o
   0   3 -13       25.65        9.76      8.94 o
   1   3 -13        6.44       17.70      9.65 o
   2   3 -13        9.22       -0.31     10.16 o
   3   3 -13       17.29       36.21     15.38 o
   4   3 -13       86.38      114.53     22.25 o
  -3   4 -13       12.21       10.23      8.11 o
  -1   4 -13        7.14        7.06      5.90 o
   0   4 -13       32.63       20.30      9.37 o
   1   4 -13       56.07       57.45      9.67 o
   2   4 -13       80.11      106.96     17.67 o
   3   4 -13        6.32       27.69     12.04 o
   0   5 -13       68.77       62.91     11.81 o
   1   5 -13       96.95      108.76     17.43 o
   2   5 -13        0.05       -1.68     11.71 o
   3   5 -13        7.42       14.90     12.46 o
   1   6 -13       29.00       47.35     12.36 o
  -1  -5 -12        3.98      -16.20     11.47 o
   0  -5 -12        8.89      -14.67     10.77 o
   1  -5 -12        0.45        4.64     13.93 o
   2  -5 -12       39.81       51.91     15.15 o
  -2  -4 -12       10.00        8.69     10.41 o
  -1  -4 -12        8.20        1.16      5.15 o
   0  -4 -12        2.54       -2.23      5.46 o
   1  -4 -12       35.55       48.29     11.77 o
   2  -4 -12       11.28       22.60     10.19 o
   3  -4 -12       28.46       35.19     10.82 o
  -3  -3 -12       43.45       22.84     11.76 o
  -2  -3 -12       21.41       33.06      9.81 o
  -1  -3 -12       21.98       18.26      6.29 o
   0  -3 -12       61.64       50.07      7.42 o
   1  -3 -12      219.59      250.30     18.94 o
   2  -3 -12       34.20       16.91      9.92 o
   3  -3 -12        0.98       -4.59      8.27 o
  -4  -2 -12       13.77       -0.54     16.85 o
  -3  -2 -12      128.32      133.41     13.62 o
  -2  -2 -12       41.43       39.80      5.37 o
  -1  -2 -12      104.37      106.82     16.02 o
   0  -2 -12        5.88      -14.46      9.64 o
   1  -2 -12       33.13       26.65      8.59 o
   2  -2 -12      161.35      109.53     16.18 o
   3  -2 -12        8.25        5.36      8.36 o
   5  -2 -12       17.87       32.24     11.60 o
  -4  -1 -12        3.90       -0.87      6.33 o
  -3  -1 -12      167.26      225.51     26.89 o
  -2  -1 -12       24.16       32.32      4.44 o
  -1  -1 -12      123.41      133.55     23.09 o
   0  -1 -12       96.01       73.28      9.85 o
   1  -1 -12       18.46        5.30     10.53 o
   2  -1 -12      485.96      490.76     35.64 o
   4  -1 -12       35.20       45.87     10.35 o
   5  -1 -12        7.16       15.70      8.19 o
  -4   0 -12       42.71       10.72     10.40 o
  -3   0 -12       30.40       28.40      8.02 o
  -2   0 -12        2.67        0.78      3.28 o
  -1   0 -12      207.92      186.48     12.68 o
   0   0 -12       32.32       21.69      7.65 o
   1   0 -12       28.95       29.10      8.24 o
   4   0 -12       38.86       50.16     11.45 o
   5   0 -12       12.91       25.83      9.43 o
  -4   1 -12        7.50        6.86      8.98 o
  -3   1 -12        1.69       -4.25      4.57 o
  -2   1 -12       59.09       54.47      5.21 o
  -1   1 -12       10.05        3.47      6.43 o
   0   1 -12      143.65      144.78     15.36 o
   1   1 -12       25.00       24.94      3.95 o
   2   1 -12       65.58       61.95      6.39 o
   3   1 -12       61.09       85.47     13.75 o
   4   1 -12       51.83       24.83     11.10 o
   5   1 -12       28.65       44.74     10.06 o
  -2   2 -12        9.43        6.67      2.87 o
   0   2 -12      229.46      257.64     23.74 o
   1   2 -12        6.09      -12.11     11.91 o
   2   2 -12      122.89      123.42     16.90 o
   3   2 -12       24.88       16.43     10.35 o
   4   2 -12       29.79       50.88     10.01 o
   5   2 -12       18.80       47.45     14.67 o
  -3   3 -12       18.84       46.14      9.52 o
  -2   3 -12       60.96       54.32     11.31 o
  -1   3 -12       14.14       25.58      8.34 o
   0   3 -12       13.91       -2.29      7.56 o
   1   3 -12      681.24      668.79     42.02 o
   3   3 -12       27.73       48.20     14.25 o
   4   3 -12        2.95       10.32     13.88 o
  -3   4 -12        2.32        9.56      9.82 o
   0   4 -12        3.93        1.14      6.39 o
   1   4 -12      104.87      125.16     12.51 o
   2   4 -12       20.71       14.64      6.78 o
   3   4 -12       29.80       20.36     12.77 o
   4   4 -12        7.87        5.51     12.12 o
   1   5 -12        0.59       -1.77     11.61 o
   2   5 -12        8.82       -0.82     10.12 o
   3   5 -12        3.00      -11.58     11.92 o
   1   6 -12        5.88       37.00     13.40 o
  -2  -5 -11        4.66      -12.96      8.97 o
  -1  -5 -11        2.86       -1.79     11.54 o
   0  -5 -11       31.60       42.42     10.19 o
   1  -5 -11       26.44       21.50     12.04 o
   2  -5 -11        6.77        5.04      6.58 o
   3  -5 -11        5.41       15.15      9.65 o
  -3  -4 -11        6.30        6.30      7.50 o
  -2  -4 -11       19.75       -0.78     23.20 o
  -1  -4 -11       14.89        9.36      6.25 o
   1  -4 -11       79.92       77.63     12.09 o
   2  -4 -11       29.75       28.57     11.19 o
   3  -4 -11       15.97       11.08      7.37 o
   4  -4 -11        4.03        1.14      6.78 o
  -3  -3 -11       90.37       80.87     10.26 o
  -1  -3 -11        7.36        0.05      5.05 o
   0  -3 -11       19.23       12.96      5.77 o
   2  -3 -11       26.93       26.06     12.73 o
   3  -3 -11        4.12        0.05      7.35 o
  -4  -2 -11        8.89       24.87     12.80 o
  -3  -2 -11       44.39       33.40      7.61 o
  -2  -2 -11      102.83      104.44      9.07 o
  -1  -2 -11       50.43       45.12      4.20 o
   0  -2 -11       17.60       13.91      3.93 o
   2  -2 -11      394.71      446.00     27.43 o
   3  -2 -11       34.25       31.31      4.81 o
   4  -2 -11       25.30       55.05     11.10 o
  -4  -1 -11       21.16       32.17     12.10 o
  -3  -1 -11       18.44       17.09      6.35 o
  -2  -1 -11       29.43       26.90      4.08 o
  -1  -1 -11      186.67      179.27     14.69 o
   0  -1 -11       54.63       61.16      7.21 o
   1  -1 -11      152.13      133.68     14.96 o
   2  -1 -11       31.01       39.71      5.68 o
   3  -1 -11        7.34       18.12     10.92 o
   4  -1 -11       17.51        0.78      8.19 o
  -4   0 -11       26.33       36.59     13.25 o
  -3   0 -11        3.23       14.92      6.46 o
  -2   0 -11      222.00      235.04     12.59 o
  -1   0 -11      120.12      115.72      9.59 o
   0   0 -11       82.81       80.79     10.13 o
   1   0 -11      152.28      151.71     18.66 o
   2   0 -11      109.85      109.03     12.47 o
   3   0 -11       10.98       -4.12      7.55 o
   4   0 -11       20.85       15.68      8.98 o
   5   0 -11       21.70       12.61      8.14 o
  -4   1 -11        1.36       -6.43      8.44 o
  -3   1 -11       27.49       28.45      4.10 o
  -2   1 -11      171.36      164.03     13.66 o
  -1   1 -11       57.97       45.84      6.45 o
   0   1 -11      119.87      127.64     12.93 o
   2   1 -11        5.98      -11.22      9.53 o
   3   1 -11       36.24       26.19      9.66 o
   4   1 -11        6.54       17.74     12.32 o
   5   1 -11       26.95       10.84      8.80 o
  -3   2 -11       21.74       20.18      7.39 o
  -2   2 -11       49.27       54.61      4.78 o
   0   2 -11       19.91       21.27      9.61 o
   1   2 -11       83.50       96.34     11.16 o
   2   2 -11       33.86       14.09     11.04 o
   3   2 -11       61.05       67.46     10.66 o
   4   2 -11       74.93       59.40     13.06 o
   5   2 -11       23.44       37.41     16.99 o
  -4   3 -11       21.34       16.16      9.94 o
  -3   3 -11        0.89        3.89      4.36 o
  -2   3 -11       22.69       18.59      5.45 o
  -1   3 -11       47.50       43.13      7.19 o
   1   3 -11      343.97      390.19     25.62 o
   2   3 -11       11.19       13.71      8.20 o
   4   3 -11       31.22       36.64     14.91 o
  -4   4 -11       10.97       28.62     11.62 o
  -3   4 -11       21.50       22.93      9.33 o
  -1   4 -11       14.73        8.42      8.09 o
   0   4 -11      405.73      476.76     34.48 o
   1   4 -11       73.33       83.85      6.42 o
   2   4 -11       63.52       59.52     11.41 o
   3   4 -11        7.41        8.13      9.28 o
   4   4 -11        4.27        1.80     10.26 o
  -1   5 -11       13.14       24.94      9.72 o
   0   5 -11       51.12       33.15      8.93 o
   1   5 -11       38.70       55.81     12.19 o
   2   5 -11        6.21       35.04     12.50 o
   3   5 -11        6.42       -5.77     12.61 o
   1   6 -11        4.76        4.93     10.47 o
   0  -6 -10        0.25       -3.90      9.34 o
   1  -6 -10       78.61       50.11     12.70 o
  -2  -5 -10       13.59       23.07     10.61 o
  -1  -5 -10       11.20        7.62      7.26 o
   0  -5 -10       12.88       12.60     16.24 o
   1  -5 -10       14.22       22.75      7.88 o
   2  -5 -10       19.40        6.43      7.23 o
   3  -5 -10        6.83       15.93     10.01 o
  -3  -4 -10       17.15        2.04      8.17 o
  -2  -4 -10       53.63       64.37     29.00 o
  -1  -4 -10       17.19       10.72      4.72 o
   0  -4 -10       53.71       79.92     13.28 o
   1  -4 -10       31.36       34.82      9.87 o
   2  -4 -10       47.73       46.41     12.22 o
  -4  -3 -10        8.03        2.94      9.33 o
  -3  -3 -10       72.48       77.93     23.14 o
  -2  -3 -10       49.32       51.42      7.57 o
  -1  -3 -10       88.89      101.20      9.58 o
   0  -3 -10       16.74       14.26      9.99 o
   1  -3 -10       57.92       60.93     10.84 o
   2  -3 -10       67.24       65.18     20.23 o
   3  -3 -10       59.29       59.72      9.86 o
   4  -3 -10      180.85      207.73     22.64 o
   5  -3 -10        6.88       16.02      8.28 o
  -4  -2 -10       21.65        9.71      8.17 o
  -3  -2 -10       61.38       52.09      9.96 o
  -2  -2 -10       98.07      104.49     11.18 o
  -1  -2 -10       55.00       50.49      4.05 o
   0  -2 -10       22.69       17.94      4.61 o
   1  -2 -10       58.84       58.63      5.06 o
   2  -2 -10       53.90       43.92      6.23 o
   3  -2 -10      347.34      346.48     21.73 o
   4  -2 -10       43.79       59.99     10.67 o
   5  -2 -10       28.75       39.09      8.66 o
  -4  -1 -10       57.95       66.21     12.15 o
  -3  -1 -10       15.80       17.90      6.12 o
  -2  -1 -10       12.24       10.57      2.91 o
  -1  -1 -10       92.23       95.15     11.50 o
   0  -1 -10      126.56      120.32      8.16 o
   1  -1 -10      104.20      108.41      9.20 o
   2  -1 -10       75.57       74.31      6.65 o
   3  -1 -10      397.19      440.07     21.43 o
   4  -1 -10       81.23      107.34     12.99 o
   5  -1 -10        5.75        5.60      8.80 o
  -4   0 -10       21.69        4.57     10.85 o
  -3   0 -10       83.96       69.19      4.11 o
  -2   0 -10      412.98      426.80     20.42 o
  -1   0 -10      361.38      341.52     17.44 o
   0   0 -10       12.91       15.98      4.04 o
   1   0 -10      301.37      306.88     14.45 o
   2   0 -10       15.44       13.14      4.82 o
   3   0 -10       63.27       74.76      6.13 o
   4   0 -10       37.76       29.87      9.70 o
   5   0 -10       12.09       14.02     10.62 o
  -4   1 -10        9.16        6.48     10.91 o
  -3   1 -10       77.73       74.43      4.57 o
  -2   1 -10      143.65      146.88      8.94 o
  -1   1 -10      325.03      333.96     12.49 o
   0   1 -10       89.55       73.05      7.47 o
   1   1 -10       68.98       71.62      5.81 o
   2   1 -10       55.13       53.80      9.92 o
   4   1 -10       85.66       94.67     13.85 o
   5   1 -10        8.38      -12.01      9.26 o
  -4   2 -10        4.91        2.55      4.43 o
  -3   2 -10        4.43       21.55      5.61 o
  -2   2 -10      255.75      271.49     12.46 o
   0   2 -10       42.46       69.99     12.10 o
   1   2 -10       85.21       68.36     13.26 o
   3   2 -10       30.02       17.24      8.95 o
   5   2 -10       30.01       32.03     10.29 o
  -4   3 -10       55.02       33.19     11.51 o
  -3   3 -10       81.55       68.86     11.56 o
  -2   3 -10       12.95       14.95      5.12 o
  -1   3 -10       35.86       44.51      9.56 o
   0   3 -10        2.85        8.82      7.95 o
   1   3 -10      135.11      156.27     15.69 o
   2   3 -10      124.90      122.94     14.19 o
   3   3 -10      102.74       92.60     13.55 o
   4   3 -10       51.70       92.35     14.31 o
  -4   4 -10       11.60       -2.76     15.39 o
  -2   4 -10       12.04       11.35      7.80 o
  -1   4 -10        1.09       -9.15      6.10 o
   0   4 -10      241.71      207.02     29.11 o
   1   4 -10       75.32       76.68      7.89 o
   2   4 -10      108.80      118.23     20.06 o
   3   4 -10       67.89       66.36     15.17 o
   4   4 -10       28.45       26.66     14.25 o
  -1   5 -10       20.27       26.24      7.76 o
   0   5 -10       29.68       30.76      8.93 o
   2   5 -10       12.73       18.40     13.76 o
   3   5 -10       35.77       56.85     15.04 o
   0   6 -10       19.07       59.30     16.88 o
   1   6 -10       10.78       15.39     10.79 o
   2   6 -10        5.79        6.97     13.02 o
   0  -6  -9       43.69       61.30      8.90 o
   1  -6  -9       35.92       30.08     13.00 o
   2  -6  -9       24.13       49.74     14.19 o
  -2  -5  -9       34.99       33.29      7.72 o
  -1  -5  -9        5.60       15.12      6.70 o
   0  -5  -9       49.65       67.13      9.88 o
   1  -5  -9       16.81       37.06     13.99 o
   2  -5  -9       52.22       56.92      9.10 o
  -3  -4  -9       19.23       41.23      8.39 o
  -2  -4  -9        4.79        9.30     12.90 o
  -1  -4  -9       22.07        8.82     10.00 o
   0  -4  -9       33.10       25.58      7.17 o
   1  -4  -9      132.26      125.26     15.95 o
   2  -4  -9        3.51        5.29      7.66 o
   3  -4  -9       10.51        2.82      6.56 o
  -4  -3  -9       15.30       20.93      6.85 o
  -3  -3  -9       24.65       31.45     16.99 o
  -2  -3  -9      214.22      202.85     24.48 o
  -1  -3  -9       39.85       34.25      6.01 o
   0  -3  -9       58.30       59.37      7.67 o
   1  -3  -9      174.82      188.38     32.36 o
   2  -3  -9       11.42       11.11      4.73 o
   3  -3  -9       68.00       61.18      9.65 o
   4  -3  -9       39.38       50.31      7.96 o
   5  -3  -9       11.69       19.84     12.86 o
  -4  -2  -9       16.14       10.67      6.19 o
  -3  -2  -9        2.68        9.37      8.74 o
  -2  -2  -9       90.13       79.84     11.58 o
  -1  -2  -9        0.33        5.67      4.94 o
   0  -2  -9       98.11       84.41      6.92 o
   1  -2  -9      161.66      174.38     13.04 o
   2  -2  -9       41.38       33.89      6.34 o
   3  -2  -9      591.55      620.55     28.24 o
   5  -2  -9       17.04       20.82      7.00 o
  -4  -1  -9       63.66       80.19     16.59 o
  -3  -1  -9        1.52        1.63      4.54 o
  -2  -1  -9       91.60       98.96      4.93 o
  -1  -1  -9      167.12      190.35      8.47 o
   0  -1  -9      500.10      515.18     19.83 o
   1  -1  -9       64.60       59.13      6.15 o
   2  -1  -9       30.91       34.20      4.72 o
   3  -1  -9       27.36       24.44      4.73 o
   5  -1  -9       11.08       16.72      8.41 o
  -5   0  -9       19.45        7.88     11.08 o
  -4   0  -9       43.53       61.11     13.35 o
  -3   0  -9      226.46      224.28     14.25 o
  -2   0  -9        2.48        3.01      2.25 o
  -1   0  -9      200.24      211.39      7.30 o
   0   0  -9       26.89       30.09      6.72 o
   1   0  -9       90.30       84.68      9.79 o
   2   0  -9       79.79       77.54      8.70 o
   3   0  -9      188.76      163.70     10.43 o
   5   0  -9       22.97       27.15      8.61 o
  -5   1  -9        5.38       -6.01     10.58 o
  -4   1  -9       35.28       31.80     10.65 o
  -3   1  -9       81.14       79.41      7.01 o
  -2   1  -9       50.71       47.43      3.91 o
  -1   1  -9       38.58       37.63      2.74 o
   0   1  -9      185.84      204.58     10.63 o
   1   1  -9       17.73       15.09      2.95 o
   2   1  -9      383.93      386.40     58.75 o
   3   1  -9      152.13      167.31     15.82 o
   4   1  -9        0.21        1.06      7.14 o
   5   1  -9       12.14       11.21     11.50 o
  -5   2  -9        8.49        2.91      9.90 o
  -4   2  -9       21.78       13.23      5.20 o
  -3   2  -9      238.83      245.49     10.59 o
  -2   2  -9       29.53       25.80      4.81 o
  -1   2  -9       82.02       71.17      7.40 o
   0   2  -9      346.21      350.64     15.26 o
   1   2  -9      266.58      252.23     18.49 o
   2   2  -9      248.45      241.48     16.76 o
   3   2  -9       10.15       14.67      9.02 o
   4   2  -9        4.50       25.52     13.33 o
   5   2  -9        6.97       16.36     10.91 o
  -3   3  -9       56.99       48.22     10.74 o
  -2   3  -9      108.96      104.84      6.88 o
  -1   3  -9      133.83      124.80     10.67 o
   0   3  -9      227.37      249.21     18.27 o
   1   3  -9        5.98        4.55      3.49 o
   2   3  -9       65.84       44.42      7.80 o
   3   3  -9       42.21       65.34     11.50 o
   4   3  -9       10.30        5.36      9.40 o
  -4   4  -9       10.84       -6.42     10.60 o
  -3   4  -9       62.27       68.76      7.90 o
  -2   4  -9      118.38      112.40      9.82 o
  -1   4  -9        9.90        6.00      2.30 o
   0   4  -9      115.18      101.59      7.24 o
   1   4  -9       18.36       10.14      4.95 o
   2   4  -9       14.30       23.34     10.26 o
   3   4  -9       64.34       87.41     16.84 o
   4   4  -9       24.35        7.69     14.15 o
  -1   5  -9       30.57       38.82      9.32 o
   0   5  -9       67.73       91.25     14.26 o
   1   5  -9      124.20      150.74     17.90 o
   2   5  -9        9.56        8.79     12.44 o
   3   5  -9       36.94       47.77     14.34 o
   0   6  -9       69.02       77.74     14.19 o
   1   6  -9       70.58       67.53     21.62 o
   2   6  -9       28.11       31.81     15.47 o
  -1  -6  -8        4.63       -0.55     13.05 o
   0  -6  -8       36.15       45.53     11.24 o
   1  -6  -8       36.08       28.49     19.37 o
   2  -6  -8       22.84        8.40     15.40 o
  -2  -5  -8       13.16        6.30      6.43 o
  -1  -5  -8       60.80       50.16     15.30 o
   0  -5  -8       75.27       76.07     11.05 o
   1  -5  -8       65.06       57.78      9.99 o
   2  -5  -8       12.64       27.29      7.54 o
   3  -5  -8       33.46       44.33     12.76 o
  -3  -4  -8        8.21        8.81     11.06 o
  -2  -4  -8       69.00       75.89     11.96 o
  -1  -4  -8       89.52       96.70     10.23 o
   0  -4  -8       37.74       45.15      8.76 o
   1  -4  -8       58.73       58.05     12.03 o
   2  -4  -8       81.23       70.71      7.19 o
   3  -4  -8        8.95        5.91      6.84 o
  -4  -3  -8       25.02       43.38      6.49 o
  -3  -3  -8       41.22       22.64      8.35 o
  -2  -3  -8       45.60       38.19     18.50 o
  -1  -3  -8       45.52       36.92      7.99 o
   0  -3  -8       74.35       93.46      9.00 o
   1  -3  -8       96.89       86.87      7.13 o
   2  -3  -8       99.84       95.02      8.04 o
   3  -3  -8      212.46      217.68     17.79 o
   4  -3  -8       16.01        7.97      7.88 o
  -4  -2  -8        4.31        7.05      5.92 o
  -3  -2  -8       13.84       11.96      6.72 o
  -1  -2  -8       97.34      113.22     10.50 o
   0  -2  -8      686.73      772.02     32.21 o
   1  -2  -8       94.43       89.15      5.96 o
   2  -2  -8       15.20        4.89      5.20 o
   3  -2  -8      209.21      210.00     16.11 o
   4  -2  -8      139.33      129.05     14.61 o
   5  -2  -8       17.30       11.36      7.12 o
  -5  -1  -8        4.80       65.82     16.05 o
  -4  -1  -8       14.89       14.00      5.38 o
  -3  -1  -8       69.85       72.68      6.96 o
  -2  -1  -8       98.05      110.04      9.20 o
  -1  -1  -8      181.12      184.54      7.01 o
   0  -1  -8       84.93       82.01      7.42 o
   1  -1  -8       68.14       65.36     10.29 o
   2  -1  -8       57.14       77.08      8.17 o
   3  -1  -8       19.32       16.60      3.97 o
   4  -1  -8      159.83      196.81     19.99 o
   5  -1  -8       13.45       15.00      8.45 o
  -5   0  -8       26.35        8.42     13.66 o
  -4   0  -8       16.17       -3.61      7.00 o
  -3   0  -8      135.41      136.61      5.07 o
  -2   0  -8      158.16      172.31      8.81 o
  -1   0  -8      171.64      173.57      7.70 o
   0   0  -8       37.09       41.97      6.12 o
   1   0  -8      381.40      391.19     14.27 o
   2   0  -8      282.46      299.22     11.58 o
   3   0  -8      191.16      191.54      9.89 o
   4   0  -8       65.49       71.78      5.86 o
   5   0  -8       20.75       15.49      8.35 o
  -5   1  -8       20.32       18.71      6.72 o
  -4   1  -8       97.97       97.42     17.55 o
  -3   1  -8      510.43      546.47     27.18 o
  -2   1  -8      161.67      158.24      6.73 o
  -1   1  -8       61.48       62.02      4.71 o
   0   1  -8      348.90      330.54     15.81 o
   1   1  -8      803.07      862.83     31.32 o
   2   1  -8       80.08       59.82      7.01 o
   3   1  -8       55.40       50.48      6.58 o
   5   1  -8       58.19       54.92     12.50 o
  -5   2  -8        1.22        3.63      7.04 o
  -3   2  -8      261.47      271.95     12.93 o
  -2   2  -8       10.10        9.60      3.53 o
  -1   2  -8       54.72       55.54      5.62 o
   0   2  -8      154.68      131.78      7.25 o
   1   2  -8      139.49      135.26      7.89 o
   2   2  -8        3.30        5.43      6.03 o
   3   2  -8       78.76       65.65     10.10 o
   4   2  -8       29.57       44.71     10.06 o
   5   2  -8       22.31       27.38     12.01 o
  -5   3  -8        2.21       14.43      7.28 o
  -4   3  -8       23.15       -2.07     10.29 o
  -3   3  -8      142.68      154.15      7.19 o
  -2   3  -8       23.31       21.87      3.49 o
  -1   3  -8      184.17      194.51     15.26 o
   0   3  -8       96.74      101.02     16.74 o
   1   3  -8       49.73       46.44      6.67 o
   2   3  -8      349.18      302.08     18.13 o
   3   3  -8      107.00      110.08     16.50 o
   4   3  -8        1.24        0.00      9.11 o
   5   3  -8       10.56       20.09     10.61 o
  -4   4  -8       11.26       32.39      6.17 o
  -3   4  -8       13.01       10.88      4.78 o
  -2   4  -8       38.24       23.07      8.42 o
  -1   4  -8       20.67       17.86      3.69 o
   0   4  -8      158.46      133.93     11.54 o
   1   4  -8       16.58        3.55      3.93 o
   2   4  -8      132.92      101.49     15.77 o
   3   4  -8       21.68       21.05     13.44 o
   4   4  -8        8.08      -16.84     11.23 o
  -4   5  -8       43.52       56.07     17.00 o
  -1   5  -8      185.99      217.62     28.54 o
   0   5  -8       46.57       31.59      8.46 o
   1   5  -8       77.89       68.55     17.16 o
   2   5  -8       43.63       48.44     13.05 o
   3   5  -8       18.28       17.65      8.19 o
   0   6  -8       70.01       67.06     14.56 o
   1   6  -8       18.91       11.61     10.30 o
   2   6  -8       28.24       30.05     12.33 o
  -1  -6  -7        0.22        1.27     13.36 o
   0  -6  -7       37.61       47.71     18.45 o
   1  -6  -7       35.91       56.95     12.96 o
   2  -6  -7       23.21       31.86     11.33 o
   3  -6  -7        0.19       -0.62     20.29 o
  -3  -5  -7       33.20       37.16      8.07 o
  -2  -5  -7       18.69       18.52      7.58 o
  -1  -5  -7       22.35       25.60      4.99 o
   0  -5  -7       79.15       86.05     14.86 o
   1  -5  -7       63.37       47.84      9.24 o
   2  -5  -7       13.44       30.05      6.41 o
   3  -5  -7       62.69       62.55     12.30 o
   4  -5  -7        7.58        0.95      3.00 o
  -3  -4  -7       32.02       33.27     18.50 o
  -2  -4  -7       10.49      -15.56     19.01 o
  -1  -4  -7        7.33        6.57      5.68 o
   0  -4  -7       45.92       39.20      9.99 o
   1  -4  -7       29.89       42.01      7.23 o
   2  -4  -7       42.39       36.07      4.31 o
   3  -4  -7       31.89       19.71      8.17 o
  -4  -3  -7       19.14       16.07     12.24 o
  -3  -3  -7       20.94       13.60      7.46 o
  -2  -3  -7       29.51       44.64      8.16 o
  -1  -3  -7      243.26      268.50     21.42 o
   0  -3  -7      221.18      259.70     13.97 o
   1  -3  -7        1.65        3.05      4.31 o
   2  -3  -7       23.18       23.88      4.32 o
   3  -3  -7       58.95       64.60      6.64 o
   4  -3  -7      136.82      145.97     19.61 o
  -4  -2  -7       41.34       25.22      6.95 o
  -3  -2  -7        8.99        5.33      4.27 o
  -2  -2  -7       27.31       28.28     10.40 o
  -1  -2  -7       82.09       76.91     11.57 o
   0  -2  -7       65.58       68.46      4.20 o
   1  -2  -7       46.71       42.81      5.20 o
   2  -2  -7      107.63      101.82      7.42 o
   3  -2  -7      166.98      171.16     19.56 o
   4  -2  -7      110.33      128.31     15.51 o
   5  -2  -7       46.79       44.06     10.11 o
  -5  -1  -7       19.35       -7.43     10.07 o
  -4  -1  -7       58.43       67.01     20.40 o
  -3  -1  -7       34.40       31.09      7.06 o
  -2  -1  -7       23.82       31.08      8.10 o
  -1  -1  -7      332.76      331.48     17.87 o
   0  -1  -7      283.74      305.78     15.77 o
   1  -1  -7       54.73       52.04      5.85 o
   2  -1  -7      689.69      680.67     34.10 o
   3  -1  -7       54.40       59.73     11.07 o
   4  -1  -7       25.55       17.33      6.14 o
   5  -1  -7       64.42       93.34     11.24 o
  -4   0  -7       41.98       42.75      5.38 o
  -3   0  -7      160.40      165.73      6.26 o
  -2   0  -7       31.79       32.40      2.29 o
  -1   0  -7      154.59      147.06      5.93 o
   0   0  -7       21.77       20.75      3.40 o
   1   0  -7     1206.23     1316.65     48.21 o
   2   0  -7       30.19       37.88      5.66 o
   3   0  -7      211.16      198.98     16.01 o
   4   0  -7       66.53       58.36      6.03 o
   5   0  -7      101.07      106.14     11.63 o
  -5   1  -7        2.71       22.20     11.04 o
  -4   1  -7        2.24       -2.02      5.29 o
  -3   1  -7       31.74       28.39      3.57 o
  -2   1  -7      596.39      616.51     17.86 o
  -1   1  -7      124.70      148.17      8.96 o
   0   1  -7      805.88      831.61     52.64 o
   1   1  -7      173.19      157.00      7.71 o
   2   1  -7       87.36       99.21      5.98 o
   3   1  -7       51.17       32.34      7.53 o
   4   1  -7       60.09       67.40      7.89 o
   5   1  -7       57.16       50.64     12.57 o
  -5   2  -7       21.68       20.13      8.86 o
  -4   2  -7      206.13      220.57     14.09 o
  -3   2  -7      280.05      285.42     17.02 o
  -2   2  -7      291.64      302.01     13.90 o
  -1   2  -7       90.71       99.04      4.38 o
   0   2  -7       25.26       24.24      4.26 o
   1   2  -7       27.23       21.33      3.18 o
   2   2  -7       72.54       65.31      5.01 o
   3   2  -7      223.01      166.52     12.13 o
   4   2  -7       45.21       52.62     10.09 o
   5   2  -7        6.47        4.33      8.16 o
  -5   3  -7        4.19        3.69      6.23 o
  -4   3  -7       67.18       60.89      5.54 o
  -3   3  -7       16.97       14.94      4.77 o
  -2   3  -7       28.43       31.26      2.84 o
  -1   3  -7        0.53        2.15      6.12 o
   0   3  -7      160.00      175.49      9.80 o
   1   3  -7        5.25       11.22      6.75 o
   2   3  -7       19.60       14.62      4.32 o
   4   3  -7       99.38      111.06     17.97 o
   5   3  -7        1.94        2.65     11.18 o
  -4   4  -7       50.49       70.61      7.94 o
  -3   4  -7       29.24       27.89      7.68 o
  -2   4  -7       38.11       39.16      5.74 o
  -1   4  -7      228.78      238.03     26.81 o
   0   4  -7       27.84       27.71      5.42 o
   1   4  -7      178.25      133.40     20.89 o
   2   4  -7       90.99       75.07     13.30 o
  -4   5  -7        5.63       20.75      7.22 o
  -1   5  -7      127.68      136.42     12.48 o
   0   5  -7       35.47       31.96      6.34 o
   1   5  -7       14.74       29.53      9.52 o
   2   5  -7       93.40       86.66     11.61 o
   3   5  -7        6.70       22.10      8.28 o
   0   6  -7       11.61       27.11     10.09 o
   1   6  -7        8.82       23.40      6.88 o
   2   6  -7       46.04       83.39     18.26 o
  -1  -6  -6       35.32       19.56     13.31 o
   1  -6  -6       21.02        7.83     10.09 o
   2  -6  -6        9.45       10.54     19.56 o
   3  -6  -6       12.20        7.23      7.19 o
  -3  -5  -6       40.80       28.40      9.67 o
  -2  -5  -6        2.08       20.75      8.18 o
  -1  -5  -6       11.26        4.25      8.43 o
   0  -5  -6       36.91       34.96      6.99 o
   1  -5  -6       41.12       47.61      9.08 o
   2  -5  -6        0.58       -3.77      8.21 o
   3  -5  -6       21.13       17.20     12.14 o
  -4  -4  -6        4.73        8.55      7.33 o
  -3  -4  -6       25.84       22.36      8.17 o
  -2  -4  -6       37.56       42.99      7.69 o
  -1  -4  -6      442.29      489.33     25.92 o
   0  -4  -6      277.23      280.34     19.25 o
   1  -4  -6       24.83       26.85      6.18 o
   2  -4  -6       62.90       71.72      6.23 o
   4  -4  -6       28.23       38.57      7.85 o
  -4  -3  -6       20.24       20.33      5.39 o
  -3  -3  -6        9.70       16.98      5.35 o
  -2  -3  -6      114.83      135.33     11.02 o
  -1  -3  -6       31.65       33.05      6.14 o
   0  -3  -6      231.42      255.04     24.18 o
   1  -3  -6      243.92      241.64     13.84 o
   2  -3  -6       70.68       62.95      5.34 o
   3  -3  -6      257.60      275.94     12.16 o
  -5  -2  -6       47.87       -4.09     15.88 o
  -4  -2  -6       35.05       43.98     11.22 o
  -3  -2  -6       44.58       50.00      5.92 o
  -2  -2  -6       41.91       42.18      6.84 o
  -1  -2  -6      286.61      287.26     14.37 o
   0  -2  -6      269.53      267.68     10.62 o
   1  -2  -6      105.36      108.60      5.98 o
   2  -2  -6      119.67      119.21      7.54 o
   3  -2  -6       50.72       48.58      4.37 o
   4  -2  -6      117.72      108.48     14.30 o
   5  -2  -6       48.04       60.44      8.16 o
  -5  -1  -6        1.34       21.15     12.90 o
  -4  -1  -6       31.22       23.82      5.97 o
  -3  -1  -6       36.65       48.65      6.72 o
  -2  -1  -6       88.06       78.10      6.49 o
  -1  -1  -6      161.78      150.34      5.75 o
   0  -1  -6       31.25       33.57      2.90 o
   1  -1  -6       29.97       35.40      3.91 o
   2  -1  -6      414.90      404.99     14.33 o
   3  -1  -6      114.24      105.89      7.51 o
   4  -1  -6       54.85       49.62      6.66 o
  -5   0  -6       38.92       32.48      9.11 o
  -4   0  -6       48.29       72.83     17.01 o
  -3   0  -6       13.23       16.13      2.44 o
  -2   0  -6       34.73       32.99      3.82 o
  -1   0  -6       46.10       47.39      3.84 o
   0   0  -6      318.90      320.17     19.29 o
   1   0  -6      416.56      393.12     12.59 o
   2   0  -6       78.55       85.74      4.62 o
   3   0  -6       94.59       98.31      5.69 o
   4   0  -6       47.08       55.77      5.73 o
   5   0  -6       85.70       91.84     12.68 o
  -5   1  -6        5.23        2.52      7.93 o
  -4   1  -6       15.33       13.01      5.95 o
  -3   1  -6       16.97       22.77      4.04 o
  -2   1  -6      990.41     1032.29     28.78 o
  -1   1  -6      371.81      358.28     12.22 o
   0   1  -6      527.58      541.30     19.76 o
   1   1  -6      465.72      487.33     16.40 o
   2   1  -6     1064.37     1105.88     59.99 o
   3   1  -6       69.87       65.08      4.68 o
   4   1  -6       80.29       72.15      6.23 o
   5   1  -6       33.93       34.94     11.70 o
  -5   2  -6       10.07        8.66      8.98 o
  -4   2  -6       51.39       55.07      5.09 o
  -3   2  -6      264.47      284.29     13.95 o
  -2   2  -6      274.48      296.88     10.25 o
  -1   2  -6     1193.93     1274.63     46.12 o
   0   2  -6       42.15       42.50      2.60 o
   1   2  -6        4.35        6.15      2.67 o
   2   2  -6       19.74       18.03      2.83 o
   3   2  -6      153.79      153.60     10.62 o
   4   2  -6      216.88      190.27     18.23 o
   5   2  -6        0.58       -4.90      5.51 o
  -5   3  -6        5.77       -9.44      7.85 o
  -4   3  -6       50.71       57.50      9.25 o
  -3   3  -6      209.42      212.87     21.85 o
  -2   3  -6      167.46      183.46      8.93 o
  -1   3  -6       28.03       19.90      4.72 o
   0   3  -6       18.32       17.87      4.90 o
   1   3  -6      143.95      137.76      7.42 o
   2   3  -6       76.35       79.96      8.09 o
   3   3  -6      214.22      212.99     21.24 o
   4   3  -6       20.70       17.05     13.96 o
   5   3  -6       22.82       29.91      8.23 o
  -4   4  -6       30.34       40.84      5.95 o
  -3   4  -6       20.46        9.64      6.98 o
  -2   4  -6       52.62       51.71      7.43 o
  -1   4  -6        8.27        6.33      6.88 o
   0   4  -6       13.49       11.21      7.66 o
   1   4  -6       12.24       14.56      4.97 o
   2   4  -6       53.31       59.71      8.50 o
   3   4  -6       17.93       21.80      7.47 o
  -4   5  -6       17.23       20.99      8.79 o
  -3   5  -6        8.10       14.51      9.00 o
  -1   5  -6       76.86       89.06      9.03 o
   0   5  -6       23.69       18.63      4.92 o
   1   5  -6       63.17       66.48      8.54 o
   3   5  -6       54.60       48.12      9.49 o
   4   5  -6       20.65       21.72      7.26 o
   0   6  -6       87.46      106.68     13.97 o
  -2  -6  -5       23.31       41.79      9.96 o
  -1  -6  -5       14.27        6.71      5.46 o
   0  -6  -5        9.05       -1.16      5.89 o
   1  -6  -5        7.55       14.35     12.41 o
   2  -6  -5       25.47       57.82     28.73 o
   3  -6  -5        3.64       40.85     16.46 o
  -3  -5  -5       35.83       36.25     13.67 o
  -1  -5  -5       13.94        3.56      5.56 o
   0  -5  -5       21.74       23.72      6.65 o
   1  -5  -5      119.19      143.59     11.55 o
   2  -5  -5        3.63       -1.62      8.20 o
   3  -5  -5       85.37       95.42      8.28 o
  -4  -4  -5       43.39       19.83     17.08 o
  -3  -4  -5        0.09        6.82      6.73 o
  -2  -4  -5      114.34      107.41     24.60 o
  -1  -4  -5       24.35       17.13     15.07 o
   0  -4  -5      100.27       99.06     10.37 o
   1  -4  -5       11.16        7.89      5.32 o
   2  -4  -5      145.16      144.42     12.50 o
   3  -4  -5       17.57       18.21      7.93 o
   4  -4  -5        7.64       -0.63      4.20 o
  -4  -3  -5       15.72       19.80      8.44 o
  -3  -3  -5       18.72       17.37      7.83 o
  -2  -3  -5       33.17       33.01     12.76 o
  -1  -3  -5      183.17      195.63     30.84 o
   0  -3  -5      510.98      554.55     31.12 o
   1  -3  -5      212.37      208.04     10.85 o
   2  -3  -5        4.66        8.60      5.66 o
   3  -3  -5       99.52      103.67      8.86 o
   4  -3  -5      168.67      181.00     20.17 o
  -5  -2  -5        7.30       27.35     10.30 o
  -4  -2  -5       47.45       44.47      7.03 o
  -3  -2  -5       30.70       31.70      6.22 o
  -2  -2  -5       74.43       70.10     16.07 o
  -1  -2  -5      495.13      529.70     26.80 o
   0  -2  -5       95.47       87.59      6.21 o
   1  -2  -5      426.01      455.18     16.28 o
   2  -2  -5      506.47      490.64     18.49 o
   3  -2  -5       26.88       27.33      6.86 o
   4  -2  -5       25.02       35.31      5.00 o
   5  -2  -5       27.68       19.52      6.32 o
  -5  -1  -5       32.54      -18.30     17.48 o
  -4  -1  -5       68.02       53.56      8.79 o
  -3  -1  -5      254.25      237.47     14.39 o
  -2  -1  -5       16.14       10.44      3.19 o
  -1  -1  -5      141.09      141.90      5.71 o
   0  -1  -5      354.35      323.22     11.96 o
   1  -1  -5      221.30      206.94      7.09 o
   2  -1  -5      271.38      291.87     13.20 o
   3  -1  -5       62.80       70.44      7.53 o
   4  -1  -5        9.87        7.64      3.66 o
   5  -1  -5       29.95       39.02      7.63 o
  -5   0  -5       22.08       16.77     10.12 o
  -4   0  -5       77.37       81.66      4.11 o
  -3   0  -5       81.16       78.52      4.52 o
  -2   0  -5        2.40        4.29      5.74 o
  -1   0  -5      194.56      202.63      5.90 o
   0   0  -5      383.47      381.14     14.46 o
   1   0  -5      122.77      113.23      4.62 o
   2   0  -5      676.89      730.52     24.77 o
   3   0  -5       20.57       15.07      3.23 o
   4   0  -5       71.66       75.92      8.69 o
   5   0  -5       60.61       70.67     10.72 o
   6   0  -5        5.33       -3.48      6.15 o
  -5   1  -5       19.21       18.40      9.25 o
  -4   1  -5        0.54       -1.22      3.05 o
  -3   1  -5      192.95      216.51      7.00 o
  -2   1  -5      500.57      524.20     14.53 o
  -1   1  -5      316.36      308.14     11.85 o
   0   1  -5       56.91       49.64      5.17 o
   1   1  -5      190.70      216.79      9.11 o
   2   1  -5       94.04       93.77      7.30 o
   3   1  -5      104.32       98.16      7.89 o
   4   1  -5      279.69      287.83     15.20 o
   5   1  -5       39.59       30.44      8.38 o
  -5   2  -5       12.78       -2.59      7.41 o
  -4   2  -5       93.85      104.22      9.61 o
  -3   2  -5       27.19       28.49      6.52 o
  -2   2  -5      219.37      229.24      8.67 o
  -1   2  -5      845.37      838.88     36.56 o
   0   2  -5       13.08       11.05      3.17 o
   1   2  -5      771.30      796.53     27.35 o
   2   2  -5       84.85       81.10      6.59 o
   3   2  -5      587.84      645.91     33.16 o
   4   2  -5       19.63       27.25      9.92 o
  -5   3  -5       25.22       11.44      5.20 o
  -4   3  -5       64.19       79.09      8.71 o
  -3   3  -5       37.39       33.46      6.90 o
  -2   3  -5      126.48      117.36      8.40 o
  -1   3  -5       78.34       83.00      4.75 o
   0   3  -5      271.66      263.17     13.07 o
   1   3  -5      241.27      217.79     11.42 o
   2   3  -5      119.36      122.22      8.38 o
   4   3  -5       17.28       27.20      8.92 o
  -5   4  -5       15.50       14.57      6.14 o
  -4   4  -5       74.56       51.87      6.57 o
  -2   4  -5       42.17       47.38      5.75 o
  -1   4  -5      247.53      259.33     43.99 o
   0   4  -5       87.27       84.02     14.08 o
   1   4  -5       15.32       13.51      6.17 o
   2   4  -5       12.31       -2.80      9.79 o
   3   4  -5       10.37       21.12     11.24 o
  -4   5  -5        2.24        4.22      9.40 o
  -1   5  -5       20.39       14.79      3.79 o
   0   5  -5       10.63       -4.21      8.41 o
   2   5  -5       57.57       52.01     12.16 o
   0   6  -5       14.77        5.14      5.39 o
   3   6  -5       31.82       32.80      8.83 o
   1   7  -5       43.30       54.43     11.31 o
  -2  -6  -4       25.01       66.67     24.21 o
  -1  -6  -4       19.31       11.04      6.34 o
   0  -6  -4       17.41       26.87      5.50 o
   1  -6  -4       28.09       50.19     15.65 o
   2  -6  -4       12.34       15.83      6.78 o
   3  -6  -4       17.07       22.13     17.23 o
  -3  -5  -4       22.80       28.71      8.93 o
  -2  -5  -4       35.39       34.65      7.26 o
  -1  -5  -4        6.50       10.11      5.71 o
   0  -5  -4      311.70      288.26     28.47 o
   1  -5  -4        4.34        2.88      6.91 o
   2  -5  -4        9.98       19.03      6.33 o
   3  -5  -4        0.40       11.74      7.36 o
  -4  -4  -4       13.25        9.99      6.90 o
  -3  -4  -4        9.38       11.38      5.72 o
  -2  -4  -4        7.17        7.44      5.37 o
  -1  -4  -4      199.24      226.63     17.97 o
   0  -4  -4      279.03      250.29     16.26 o
   1  -4  -4        6.41        3.67      5.12 o
   2  -4  -4       43.81       53.19      6.49 o
   3  -4  -4        4.76        6.59      4.77 o
  -4  -3  -4       96.87       99.01     12.31 o
  -2  -3  -4       53.69       30.54      6.74 o
  -1  -3  -4      108.49      120.77     11.94 o
   0  -3  -4      275.43      282.72     13.35 o
   1  -3  -4      190.76      208.75     17.80 o
   2  -3  -4       47.07       45.96      4.38 o
   3  -3  -4       46.29       49.49      7.25 o
   4  -3  -4       85.84      110.19      9.36 o
  -5  -2  -4        8.79       34.83     12.29 o
  -4  -2  -4       31.87       31.15      6.85 o
  -3  -2  -4       75.00       94.19     12.24 o
  -2  -2  -4        6.50       -4.23      7.01 o
  -1  -2  -4      134.00      136.14      8.87 o
   0  -2  -4      169.04      177.74     17.19 o
   1  -2  -4      810.16      832.60     41.91 o
   2  -2  -4      970.28      957.84     36.11 o
   3  -2  -4       23.28       29.50      5.78 o
   4  -2  -4        1.51        0.45      4.15 o
   5  -2  -4      117.25      112.19     12.30 o
  -5  -1  -4       49.08       34.34     15.54 o
  -4  -1  -4       15.49       12.47      5.70 o
  -3  -1  -4       99.40       89.91      6.85 o
  -2  -1  -4      135.23      141.26      9.18 o
  -1  -1  -4      228.35      236.81     13.46 o
   0  -1  -4     1386.96     1383.50     44.87 o
   1  -1  -4      441.85      434.41     18.42 o
   2  -1  -4       14.01        6.45      4.42 o
   3  -1  -4       30.04       32.20      3.37 o
   4  -1  -4       93.54       99.44      8.56 o
   5  -1  -4       27.59       40.55      7.98 o
  -5   0  -4        6.92        1.72     12.53 o
  -4   0  -4       19.22       19.94      5.26 o
  -3   0  -4       67.72       67.42      4.00 o
  -2   0  -4      520.71      547.42     18.85 o
  -1   0  -4     1559.63     1577.89     50.61 o
   0   0  -4       21.94       34.95      4.60 o
   1   0  -4      627.17      620.05     18.08 o
   2   0  -4      493.81      550.05     15.99 o
   3   0  -4       13.75       18.61      5.75 o
   4   0  -4       67.36       64.33      5.83 o
   5   0  -4       32.12       22.85      8.61 o
   6   0  -4       17.17       21.01      6.41 o
  -5   1  -4        6.20       10.78     11.27 o
  -4   1  -4       68.09       68.86      4.49 o
  -3   1  -4      118.73      121.06      5.85 o
  -2   1  -4      156.84      148.34      5.57 o
  -1   1  -4     1517.14     1558.27     49.18 o
   0   1  -4      606.98      566.94     28.67 o
   1   1  -4       36.66       37.25      3.40 o
   2   1  -4      342.83      334.14     14.90 o
   3   1  -4      165.62      165.37      7.70 o
   4   1  -4      335.87      350.76     14.71 o
   5   1  -4       65.25       70.70     10.66 o
  -5   2  -4       31.17       16.05      7.96 o
  -4   2  -4      132.00      132.44      7.88 o
  -3   2  -4      164.97      155.75     10.99 o
  -2   2  -4      199.82      202.93      6.61 o
  -1   2  -4      116.55      107.46      9.32 o
   0   2  -4      325.68      324.35     12.13 o
   1   2  -4      398.50      418.65     18.22 o
   2   2  -4       91.60       80.04      4.26 o
   3   2  -4      105.49      107.91      7.73 o
   4   2  -4      341.52      347.01     21.69 o
   5   2  -4      106.66      110.96     11.65 o
  -5   3  -4       83.73       58.76     11.58 o
  -4   3  -4       80.08       99.81      7.30 o
  -3   3  -4      102.07      119.66     13.82 o
  -2   3  -4      271.12      273.98     18.85 o
  -1   3  -4       29.28       23.89      3.05 o
   0   3  -4      568.90      617.83     25.52 o
   1   3  -4       23.86       27.35      5.56 o
   2   3  -4      155.89      170.61     16.45 o
   3   3  -4       93.30       80.13      8.13 o
   4   3  -4       93.48       97.87     18.03 o
  -5   4  -4       16.61        6.06      6.87 o
  -4   4  -4       34.85       28.73      6.48 o
  -2   4  -4       64.67       65.26      6.26 o
  -1   4  -4      407.41      372.03     24.78 o
   0   4  -4        1.75        8.71      4.81 o
   1   4  -4       17.71       10.34      4.65 o
   2   4  -4       80.57      110.68     12.91 o
   3   4  -4       17.59       18.91      8.05 o
   4   4  -4       25.52       13.15      7.95 o
  -4   5  -4       55.17       65.79      8.72 o
  -1   5  -4       11.54        9.30      5.67 o
   0   5  -4       19.94       31.59      7.37 o
   1   5  -4       87.02       92.05     12.76 o
   2   5  -4       21.28       26.13      8.51 o
   3   5  -4        2.12        3.83      7.00 o
   4   5  -4       20.30       36.86      9.61 o
   1   6  -4       63.61       64.54      9.33 o
   1   7  -4       10.56       27.87     10.29 o
   0  -7  -3       16.89       50.41     17.98 o
   1  -7  -3       24.77       14.69      8.76 o
  -2  -6  -3        3.71        0.16      5.21 o
  -1  -6  -3       15.47       13.88      6.09 o
   0  -6  -3       27.19       24.27      6.62 o
   1  -6  -3       25.15       20.63      7.29 o
   2  -6  -3       12.21       11.00     16.09 o
   3  -6  -3        7.82       22.77      4.98 o
  -3  -5  -3       17.26       14.68      6.72 o
  -2  -5  -3        1.45        5.77      9.33 o
  -1  -5  -3       82.08       67.29      9.18 o
   0  -5  -3       87.07      100.49     15.36 o
   1  -5  -3       35.84       41.34      5.76 o
   2  -5  -3       43.10       37.81     13.56 o
   3  -5  -3       25.06       33.31      6.37 o
  -4  -4  -3       66.01       78.77     13.82 o
  -3  -4  -3       74.19       76.33     11.72 o
  -1  -4  -3      430.78      440.94     61.07 o
   0  -4  -3      108.68      113.61     10.70 o
   1  -4  -3       45.87       41.16      5.38 o
   2  -4  -3      155.46      159.61      8.79 o
   3  -4  -3       21.51       21.47      6.95 o
  -5  -3  -3        1.88       -6.54     15.29 o
  -4  -3  -3       30.78       17.16      5.37 o
  -3  -3  -3       15.16       22.13      7.38 o
  -2  -3  -3      115.54      115.93      9.06 o
  -1  -3  -3      132.68      116.53      8.54 o
   0  -3  -3      236.68      262.77     13.20 o
   1  -3  -3      432.17      445.34     20.53 o
   2  -3  -3       44.96       41.03      4.13 o
   3  -3  -3       60.32       66.49      6.31 o
  -4  -2  -3       28.45       30.04      9.08 o
  -3  -2  -3       14.41       11.12      8.84 o
  -2  -2  -3       94.64       76.26      7.52 o
  -1  -2  -3      109.45      112.88     10.15 o
   0  -2  -3      966.22      933.21     41.47 o
   1  -2  -3      569.16      596.54     24.09 o
   2  -2  -3      371.02      360.08     14.97 o
   3  -2  -3        3.96        2.37      4.67 o
   4  -2  -3       16.59        6.18      3.89 o
  -5  -1  -3       84.77       56.50     17.84 o
  -4  -1  -3        1.85       -0.70      9.66 o
  -3  -1  -3       83.62       87.30      6.81 o
  -2  -1  -3      619.27      632.64     29.20 o
  -1  -1  -3      441.84      452.43     16.65 o
   0  -1  -3     1022.18      966.32     32.21 o
   1  -1  -3     2477.93     2407.14     71.11 o
   2  -1  -3      109.73      132.04      7.66 o
   3  -1  -3      261.24      259.41     10.82 o
   5  -1  -3       20.83       14.93      4.51 o
  -5   0  -3        4.36      -15.13     10.72 o
  -4   0  -3       58.37       64.80      4.32 o
  -3   0  -3       76.48       79.10      5.18 o
  -2   0  -3      252.08      251.16      9.88 o
  -1   0  -3     1140.99     1186.30     41.50 o
   0   0  -3      817.20      782.23     30.50 o
   1   0  -3      996.92      945.86     27.34 o
   2   0  -3      570.52      590.45     17.80 o
   3   0  -3      320.30      335.16     13.83 o
   4   0  -3       37.38       35.85      5.19 o
   5   0  -3        1.92        3.69      5.98 o
   6   0  -3        2.07       11.81      4.82 o
  -5   1  -3       29.92       30.73      6.87 o
  -4   1  -3       49.27       56.85      3.62 o
  -3   1  -3       92.47       97.02      6.45 o
  -2   1  -3      353.99      369.73     10.47 o
  -1   1  -3     2925.21     3026.21     76.41 o
   0   1  -3      510.11      506.36     17.46 o
   1   1  -3     1000.08     1023.03     33.81 o
   2   1  -3       11.38       12.23      4.62 o
   3   1  -3        1.09       -0.09      3.08 o
   4   1  -3      102.06      106.04      9.23 o
   5   1  -3        0.57        1.82      6.46 o
  -5   2  -3       42.23       44.33      6.61 o
  -4   2  -3       49.56       64.72      7.53 o
  -3   2  -3       53.60       59.23      6.42 o
  -2   2  -3       13.04       14.56      4.18 o
  -1   2  -3      293.09      295.67     13.21 o
   0   2  -3      118.71      107.24      5.91 o
   1   2  -3      163.04      190.33      8.26 o
   2   2  -3        2.42       -3.10      3.02 o
   3   2  -3      237.15      279.18     18.39 o
   4   2  -3      191.04      175.17     16.93 o
   5   2  -3       22.49       29.33      7.85 o
  -5   3  -3       50.95       61.19      6.48 o
  -4   3  -3       11.36       18.45      5.66 o
  -3   3  -3      121.77      135.76     12.40 o
  -2   3  -3      125.98      130.12      8.39 o
  -1   3  -3      248.35      239.92     10.22 o
   0   3  -3       68.20       79.49      6.10 o
   1   3  -3       21.47       16.16      3.50 o
   2   3  -3       66.51       52.45      6.66 o
   3   3  -3       38.47       40.87      6.63 o
   4   3  -3       24.38       20.76      7.41 o
  -5   4  -3       12.62       39.59      9.14 o
  -4   4  -3       34.45       51.12      9.10 o
  -3   4  -3      180.52      162.10     17.22 o
  -2   4  -3       48.61       53.34      4.01 o
  -1   4  -3      100.45       93.22      8.19 o
   0   4  -3       51.61       57.04      9.84 o
   1   4  -3       50.84       49.72      9.95 o
   2   4  -3      140.56      141.17     16.49 o
   3   4  -3       71.29       61.64      9.70 o
  -4   5  -3        7.17        0.33     12.63 o
  -2   5  -3       51.30       42.28      6.22 o
   0   5  -3       16.69       17.32      7.23 o
   1   5  -3      123.25      113.07     12.45 o
   2   5  -3       13.07       14.10      5.44 o
   3   5  -3       87.56       75.15     13.06 o
   4   5  -3        2.95       -4.56      6.18 o
  -3   6  -3       44.13       24.23     13.89 o
   0   6  -3       78.51       57.52      8.95 o
   1   6  -3       16.65        8.75      5.06 o
   3   6  -3       13.53        4.61      7.14 o
  -2   7  -3       11.55       -4.07      7.72 o
   0  -7  -2       12.21       19.28      5.16 o
   1  -7  -2       32.69       39.48     10.14 o
  -2  -6  -2        2.03       -9.94     17.26 o
  -1  -6  -2       34.86       43.51      8.26 o
   0  -6  -2       13.26       -1.67     13.90 o
   1  -6  -2        0.57       -0.24      4.88 o
   2  -6  -2       36.21       44.38     11.38 o
   3  -6  -2        0.84       19.85     14.52 o
  -3  -5  -2       71.30       91.53      9.47 o
  -2  -5  -2       63.39       74.97      8.53 o
  -1  -5  -2       97.48      102.95     17.43 o
   0  -5  -2       31.25       24.03      5.33 o
   1  -5  -2      100.78       97.66     16.51 o
   2  -5  -2        3.20      -20.84     14.41 o
   3  -5  -2       52.01       78.34     15.83 o
  -4  -4  -2       48.16       83.10     11.50 o
  -3  -4  -2       10.51        7.26      7.91 o
  -2  -4  -2       35.98       26.11      7.70 o
  -1  -4  -2       11.16       25.70     13.61 o
   0  -4  -2      147.05      137.21     16.05 o
   1  -4  -2      128.99      124.58     12.16 o
   2  -4  -2       39.82       33.55      4.62 o
   3  -4  -2       84.03       90.46      6.00 o
  -5  -3  -2       23.76       33.47     18.14 o
  -4  -3  -2        4.58       10.48      5.25 o
  -3  -3  -2       28.42       14.25      5.66 o
  -2  -3  -2       65.08       65.74      8.14 o
  -1  -3  -2      131.20      110.49      8.80 o
   0  -3  -2      143.72      132.48     10.70 o
   1  -3  -2      164.77      163.62     11.82 o
   2  -3  -2      338.10      390.87     23.17 o
   3  -3  -2       14.64       12.84      2.94 o
  -5  -2  -2       12.08        2.59     19.15 o
  -4  -2  -2       55.45       77.17      8.28 o
  -3  -2  -2        4.37       -0.65     11.65 o
  -2  -2  -2      573.23      564.32     32.79 o
  -1  -2  -2      306.52      309.49     18.11 o
   0  -2  -2      899.59      861.82     39.07 o
   1  -2  -2      164.43      169.85     11.56 o
   2  -2  -2      172.22      175.04      8.80 o
   3  -2  -2       87.64       93.34     14.29 o
   4  -2  -2        4.83        3.84      1.04 o
  -5  -1  -2       12.27        2.05     13.55 o
  -4  -1  -2       14.94        8.38      6.45 o
  -3  -1  -2       84.59       85.81     10.50 o
  -2  -1  -2      378.08      413.75     17.48 o
  -1  -1  -2      520.42      516.80     31.33 o
   0  -1  -2     1285.68     1249.79     61.22 o
   1  -1  -2     1923.86     1869.87     81.81 o
   2  -1  -2       30.81       19.75      6.35 o
   3  -1  -2      170.21      188.55      9.53 o
   4  -1  -2      253.83      244.80     20.37 o
  -5   0  -2       36.16       39.79     13.27 o
  -4   0  -2      126.11      126.07      7.10 o
  -3   0  -2       75.00      101.76      4.38 o
  -2   0  -2       69.62       68.29      3.29 o
  -1   0  -2     2466.05     2307.53     75.61 o
   1   0  -2      173.42      198.06      7.17 o
   2   0  -2      406.18      415.71     12.69 o
   3   0  -2       45.80       49.92      5.05 o
   4   0  -2       45.29       46.23      6.23 o
   5   0  -2       32.09       35.78      6.52 o
   6   0  -2        7.50       14.51      3.70 o
  -5   1  -2       48.90       49.50      6.71 o
  -4   1  -2       24.56       18.48      2.71 o
  -3   1  -2       68.35       72.79      3.57 o
  -2   1  -2       87.07       97.08      5.55 o
  -1   1  -2      992.09     1005.10     46.19 o
   0   1  -2      269.64      278.69     12.02 o
   1   1  -2      771.03      786.82     26.62 o
   2   1  -2      280.04      315.34     14.61 o
   3   1  -2       33.55       39.69      3.50 o
   4   1  -2      109.84      123.55      9.75 o
  -5   2  -2       35.16       54.47     10.18 o
  -4   2  -2       29.31       25.35      4.57 o
  -3   2  -2        0.48       -3.56      4.12 o
  -2   2  -2      288.01      324.85     22.15 o
  -1   2  -2      235.37      214.91      9.71 o
   0   2  -2      978.31      895.08     34.26 o
   1   2  -2      549.94      563.44     21.27 o
   2   2  -2       25.95       21.32      3.22 o
   3   2  -2      159.82      160.13      9.40 o
   4   2  -2      196.82      194.49     15.24 o
   5   2  -2        4.97        1.74      5.83 o
  -5   3  -2       21.74       17.26      7.35 o
  -4   3  -2        8.41       12.17      5.18 o
  -3   3  -2      109.54      116.94     10.48 o
  -2   3  -2      307.51      319.91     18.84 o
  -1   3  -2       58.15       44.57      6.40 o
   0   3  -2      102.56      106.22      6.74 o
   1   3  -2       47.41       42.21      4.70 o
   2   3  -2       86.71       98.58     19.61 o
   3   3  -2       52.92       37.13      9.44 o
   4   3  -2      156.52      170.14     16.12 o
   5   3  -2        5.74       16.55      6.09 o
  -5   4  -2       15.34       28.32      6.29 o
  -4   4  -2        2.79        4.62      5.55 o
  -3   4  -2       95.01      106.53     16.01 o
  -2   4  -2      113.51      113.30     16.11 o
  -1   4  -2       36.74       34.72      6.53 o
   0   4  -2       28.13       34.90      5.17 o
   1   4  -2       79.13       95.18     15.16 o
   2   4  -2       28.42       38.12      6.19 o
   3   4  -2      158.73      171.18     18.07 o
   4   4  -2        2.08        1.30      5.75 o
  -4   5  -2       59.35       87.62     11.03 o
  -3   5  -2        0.73       -3.57      7.91 o
  -2   5  -2      197.56      191.63     41.21 o
  -1   5  -2       18.36       18.57      5.64 o
   0   5  -2       65.36       74.21      8.59 o
   1   5  -2       12.88       25.81      8.06 o
   2   5  -2       67.18       88.74      8.91 o
   3   5  -2       24.71       31.52      8.85 o
  -3   6  -2       34.09       -1.73      7.67 o
  -1   6  -2       37.92       36.55      7.35 o
   0   6  -2       93.42       69.43     13.51 o
   1   6  -2        7.35       22.52      6.38 o
   2   6  -2       26.97       40.16      7.20 o
   3   6  -2        0.77       -2.56      8.84 o
   0  -7  -1        7.90       13.62     15.84 o
   1  -7  -1       27.24       42.44     16.43 o
  -1  -6  -1       53.05       47.31     10.62 o
   0  -6  -1       13.53      -12.74     15.41 o
   1  -6  -1       65.71       70.29      9.76 o
   2  -6  -1       27.62       18.78      8.00 o
   3  -6  -1       13.59        0.02     17.70 o
  -3  -5  -1       12.15       11.99      6.09 o
  -2  -5  -1       86.12       51.61     14.47 o
  -1  -5  -1        2.76        0.29      6.54 o
   0  -5  -1       57.89       60.85      8.88 o
   1  -5  -1       32.90       45.09      5.28 o
   2  -5  -1       18.30       24.26     10.23 o
   3  -5  -1       12.56       16.83     12.03 o
  -4  -4  -1       22.30       22.95      6.65 o
  -3  -4  -1      135.29      135.70      9.83 o
  -2  -4  -1      105.45       95.23      9.84 o
  -1  -4  -1       85.64       72.40      9.50 o
   0  -4  -1        4.97        2.48      3.71 o
   1  -4  -1       42.02       46.79      5.11 o
   2  -4  -1       52.82       58.31      5.20 o
   3  -4  -1      115.04      126.38      7.22 o
  -5  -3  -1       54.85      -15.14     15.64 o
  -4  -3  -1       13.99       18.73      5.55 o
  -3  -3  -1       23.84       22.21     12.97 o
  -2  -3  -1      125.80      111.17     11.94 o
  -1  -3  -1        3.05       -1.36      6.32 o
   0  -3  -1      108.79      106.86      8.44 o
   1  -3  -1      244.62      249.04     13.13 o
   2  -3  -1      164.65      148.39     16.45 o
  -5  -2  -1       14.45      -16.66     15.09 o
  -4  -2  -1        0.07        1.69      7.35 o
  -3  -2  -1       69.79       87.99     10.89 o
  -2  -2  -1       11.24       12.38      6.08 o
  -1  -2  -1       85.73       83.71      8.35 o
   0  -2  -1     1131.76     1028.73     62.60 o
   1  -2  -1      508.00      504.56     21.01 o
   2  -2  -1       68.03       64.72      3.45 o
  -5  -1  -1       71.74       59.15     20.95 o
  -4  -1  -1       60.77       54.09      9.47 o
  -3  -1  -1       51.81       48.73      4.42 o
  -2  -1  -1      394.68      417.25     14.65 o
  -1  -1  -1     1317.86     1176.87     63.06 o
   0  -1  -1      274.90      281.30     12.57 o
   1  -1  -1     3076.53     3042.65    107.91 o
   2  -1  -1       18.84       22.96      3.40 o
   3  -1  -1       99.77       97.34      8.66 o
   4  -1  -1       31.68       26.90      4.22 o
  -5   0  -1       29.00       22.80     13.78 o
  -4   0  -1      141.22      135.59      7.08 o
  -3   0  -1      304.29      359.76     12.38 o
  -2   0  -1      148.15      149.80      6.86 o
  -1   0  -1      246.00      245.08      8.40 o
   1   0  -1       81.34      117.15      7.88 o
   2   0  -1       71.25       73.20      3.55 o
   3   0  -1      354.73      347.33     17.13 o
   4   0  -1       16.97       24.61      3.76 o
   5   0  -1        6.63        6.19      5.97 o
   6   0  -1       21.77       19.44      5.18 o
  -6   1  -1       14.07       22.04     11.66 o
  -5   1  -1      120.34      114.06     11.68 o
  -4   1  -1      163.16      184.84      9.40 o
  -3   1  -1       71.17       72.54      3.99 o
  -2   1  -1      296.19      272.25      9.22 o
  -1   1  -1      763.12      764.85     21.33 o
   0   1  -1     2707.82     2550.93     83.35 o
   1   1  -1      424.86      406.90     14.28 o
   2   1  -1      272.18      278.71     10.15 o
   3   1  -1       45.17       44.66      8.21 o
   4   1  -1       70.56       65.49      7.19 o
   5   1  -1      181.67      169.83     17.11 o
  -5   2  -1       32.67       39.91      8.80 o
  -4   2  -1       31.41       30.08      4.67 o
  -3   2  -1       49.62       53.70      5.04 o
  -2   2  -1       63.16       49.33      7.82 o
  -1   2  -1      334.62      336.53     12.34 o
   0   2  -1       93.50       86.25      4.89 o
   1   2  -1      322.06      364.39     14.55 o
   2   2  -1      239.28      265.26     10.47 o
   3   2  -1      130.24      144.79      7.96 o
   4   2  -1       41.89       47.04      8.47 o
   5   2  -1       45.92       60.12      9.95 o
  -5   3  -1       43.22       51.30      7.74 o
  -4   3  -1       53.75       71.37      8.83 o
  -3   3  -1       10.81        0.10      4.72 o
  -2   3  -1      198.07      198.67     13.59 o
  -1   3  -1       76.05       79.16      4.92 o
   0   3  -1      194.61      199.55      7.66 o
   1   3  -1      217.00      208.74     10.25 o
   2   3  -1      187.20      223.08     19.97 o
   3   3  -1      233.37      260.49     16.37 o
   4   3  -1       52.16       50.17     10.83 o
   5   3  -1       33.35       22.77      7.29 o
  -5   4  -1       20.70       13.91      6.88 o
  -4   4  -1        1.65        0.15      7.17 o
  -3   4  -1      254.07      280.68     18.70 o
  -2   4  -1       48.58       52.23      5.19 o
  -1   4  -1        7.72        8.10      4.81 o
   1   4  -1      190.91      195.46     16.25 o
   2   4  -1      111.08      113.30     21.80 o
   3   4  -1       56.09       48.61      6.61 o
   4   4  -1       25.69       24.70      7.83 o
  -4   5  -1       24.64       26.29     13.08 o
  -3   5  -1        1.55        4.19      9.95 o
  -2   5  -1       27.33       16.21      5.39 o
  -1   5  -1      134.93      144.57     13.45 o
   0   5  -1      106.73      115.47     11.79 o
   1   5  -1        5.10       20.38      5.39 o
   2   5  -1       23.62       23.18      5.72 o
   3   5  -1        4.95        9.67      5.94 o
   4   5  -1       56.04       63.76      8.48 o
  -1   6  -1       51.79       48.73     10.12 o
   0   6  -1        2.63        9.20      5.20 o
   2   6  -1       10.91       10.11      5.83 o
   1   7  -1       18.12       44.84     10.03 o
  -1  -7   0        6.13       -8.95      6.33 o
   0  -7   0       15.08        2.00      8.06 o
   2  -7   0       26.49       47.67      7.36 o
  -2  -6   0        2.32        7.73      5.76 o
   0  -6   0       52.42       49.30     12.46 o
   1  -6   0        7.34       12.59     14.14 o
   2  -6   0       13.47       -3.56      6.08 o
   3  -6   0       83.00       79.43     17.85 o
  -3  -5   0       25.18       23.72     11.24 o
  -2  -5   0      114.21      132.25     15.51 o
  -1  -5   0       43.86       52.59     13.35 o
   0  -5   0       14.46       32.21     18.17 o
   1  -5   0      248.90      260.18     15.01 o
   2  -5   0       91.79       92.25     12.41 o
   3  -5   0       14.91       17.76     10.69 o
  -4  -4   0       59.44       60.99      7.28 o
  -3  -4   0        3.42       18.45      8.39 o
  -2  -4   0       47.80       56.58     10.38 o
  -1  -4   0      108.69       90.02     14.19 o
   0  -4   0      143.96      146.28      9.19 o
   1  -4   0      196.16      216.32     11.17 o
   2  -4   0        9.69        9.64      7.65 o
   3  -4   0        7.70        6.73     10.81 o
  -5  -3   0       31.82       28.75     17.97 o
  -4  -3   0        7.18       12.03      6.66 o
  -3  -3   0       18.34       17.95      6.10 o
  -2  -3   0      346.44      298.07     20.43 o
  -1  -3   0      209.04      203.04     24.40 o
   0  -3   0      212.19      244.50     16.90 o
   1  -3   0      137.51      148.01      7.42 o
   2  -3   0       21.95       24.86     11.87 o
   3  -3   0      106.15      127.18     15.89 o
  -5  -2   0       17.31      -13.94     13.17 o
  -4  -2   0       32.37       37.69      7.22 o
  -3  -2   0      177.56      190.81     13.14 o
  -2  -2   0      175.29      173.08      9.46 o
  -1  -2   0       74.91       71.66      5.30 o
   0  -2   0       84.42       71.72      4.75 o
   1  -2   0       69.55       64.61      6.09 o
   2  -2   0      147.29      132.14      7.07 o
  -5  -1   0      189.12      187.14     22.38 o
  -4  -1   0       23.15       23.43      3.32 o
  -3  -1   0      113.59      114.69      6.57 o
  -2  -1   0        6.95        8.94      4.31 o
  -1  -1   0      548.19      504.64     26.90 o
   0  -1   0      687.65      611.78     30.30 o
   1  -1   0      667.79      672.32     31.74 o
   2  -1   0      256.40      259.08     10.56 o
   3  -1   0      253.04      277.30     16.50 o
   4  -1   0       13.49       10.86      2.10 o
   5  -1   0       57.54       45.21      5.36 o
  -6   0   0        2.59       13.09     11.28 o
  -5   0   0      107.16      111.50      8.98 o
  -4   0   0       77.99       81.57      4.77 o
  -3   0   0      107.99      101.70      5.72 o
  -2   0   0      145.60      169.43      5.37 o
  -1   0   0      833.99      852.91     26.67 o
   1   0   0      823.71      793.05     63.66 o
   2   0   0      151.11      174.71      5.71 o
   3   0   0      104.41      110.93      6.92 o
   4   0   0       74.53       75.52      5.57 o
   5   0   0      107.22      140.54     12.42 o
   6   0   0        2.56        9.56      4.60 o
  -6   1   0       10.14       21.68     16.58 o
  -5   1   0       58.28       52.34      6.97 o
  -4   1   0       13.22        9.74      3.53 o
  -3   1   0      247.09      244.91     11.20 o
  -2   1   0      259.08      267.97      7.92 o
  -1   1   0      665.81      650.17     20.28 o
   0   1   0      700.11      663.79     32.96 o
   1   1   0      534.81      482.08     16.55 o
   2   1   0        6.67        6.01      2.30 o
   3   1   0      112.64      110.93     10.55 o
   4   1   0       22.51       14.36      6.89 o
   5   1   0      193.47      221.49     25.32 o
  -5   2   0       47.62       50.27      7.32 o
  -4   2   0      206.12      205.40     13.88 o
  -3   2   0      121.90      128.00      8.30 o
  -2   2   0      145.58      112.06     12.49 o
  -1   2   0       71.84       66.43      4.19 o
   0   2   0       81.65       91.14      7.09 o
   1   2   0       73.06       73.94      4.96 o
   2   2   0      177.49      195.21      7.81 o
   3   2   0      177.02      201.80      9.64 o
   4   2   0       33.47       45.37      7.45 o
  -5   3   0       58.75       60.16      7.56 o
  -4   3   0       39.55       30.36      6.22 o
  -3   3   0      108.75      107.67     11.18 o
  -2   3   0       23.93       26.70      2.00 o
  -1   3   0      134.68      120.53      6.86 o
   0   3   0      205.24      233.20     19.40 o
   1   3   0      213.98      219.15      9.47 o
   2   3   0      351.51      339.15     45.61 o
   3   3   0       16.96       19.95     12.86 o
   4   3   0        7.13       11.18      8.89 o
   5   3   0       32.11       50.29      8.88 o
  -5   4   0       10.44       19.23      6.14 o
  -4   4   0        8.13       -4.06      6.66 o
  -3   4   0        7.59       22.41      9.21 o
  -2   4   0        8.62        6.29      2.24 o
  -1   4   0      192.76      192.99     17.03 o
   0   4   0      148.83      134.41     12.86 o
   2   4   0       45.78       42.45      8.10 o
   3   4   0        4.11       16.48      6.06 o
   4   4   0       59.06       42.50      8.21 o
  -4   5   0       23.48       18.94     10.33 o
  -3   5   0       14.30       -2.69      7.86 o
  -2   5   0       94.30       91.58     11.57 o
  -1   5   0      250.92      237.62     27.62 o
   0   5   0       13.19       25.67      8.08 o
   1   5   0       44.65       68.06     11.58 o
   2   5   0      112.14      102.88      9.77 o
   3   5   0       23.66       28.26      7.14 o
  -3   6   0       82.68      103.55     13.86 o
  -1   6   0        8.11       14.58      7.60 o
   0   6   0       51.18       46.86      9.55 o
   1   6   0       16.88       10.14      6.11 o
  -2   7   0       26.09       42.86     11.50 o
   0   7   0       14.74       14.81      8.18 o
  -1  -7   1       17.88       27.75     10.86 o
   0  -7   1        7.73        8.81      5.32 o
   1  -7   1       12.17       35.43     25.13 o
   2  -7   1        1.34       -8.83      6.12 o
  -1  -6   1       13.05       11.74      8.05 o
   1  -6   1       50.95       50.38      9.48 o
   2  -6   1       18.74       10.48      8.94 o
   3  -6   1      175.21      138.33     23.57 o
  -4  -5   1       56.13       72.44     11.52 o
  -3  -5   1        5.25       -7.98      6.96 o
  -2  -5   1       22.18       33.61      7.48 o
  -1  -5   1        5.50       11.63      8.14 o
   0  -5   1      103.71      138.91     16.66 o
   1  -5   1      139.08      148.31      9.09 o
   2  -5   1       28.69       14.69      9.04 o
   3  -5   1        1.94        0.56      1.95 o
  -4  -4   1       27.23       52.48     14.83 o
  -3  -4   1       53.59       50.01      8.90 o
  -2  -4   1      113.79      115.26      9.31 o
  -1  -4   1      191.14      190.42     13.62 o
   0  -4   1       61.07       63.31      5.78 o
   1  -4   1        7.87        7.78      4.71 o
   2  -4   1       48.20       49.00      9.25 o
   3  -4   1      251.54      259.84     34.73 o
  -5  -3   1       33.84       20.12     11.38 o
  -4  -3   1       49.81       46.66     11.27 o
  -3  -3   1      239.21      239.48     16.90 o
  -2  -3   1      184.20      218.22     11.51 o
  -1  -3   1      221.76      244.99     11.84 o
   0  -3   1      195.34      209.70     11.85 o
   1  -3   1       72.17       69.07      4.55 o
   2  -3   1      195.46      194.15     18.02 o
   3  -3   1       10.45        3.79     10.57 o
  -5  -2   1       44.41       49.84     19.28 o
  -4  -2   1       40.91       39.09      6.46 o
  -3  -2   1      129.96      138.49     16.83 o
  -2  -2   1      242.67      242.14     12.81 o
  -1  -2   1      314.09      352.50     15.33 o
   0  -2   1       89.75       93.45      5.60 o
   1  -2   1      328.80      327.54     29.05 o
   2  -2   1       64.51       57.93     10.80 o
  -5  -1   1      183.66      193.78     21.73 o
  -4  -1   1       73.13       67.62      9.86 o
  -3  -1   1       46.48       45.53      3.76 o
  -2  -1   1      264.34      282.88     10.06 o
  -1  -1   1      414.12      394.76     15.41 o
   0  -1   1     2726.26     2598.74    113.41 o
   1  -1   1      775.21      802.25     28.86 o
   2  -1   1      292.20      266.85      9.61 o
   3  -1   1       74.88       80.85      4.44 o
   4  -1   1      159.84      184.02      9.21 o
   5  -1   1      120.30      117.49     10.12 o
  -6   0   1       21.48       28.57     11.23 o
  -5   0   1        6.40        6.19      4.65 o
  -4   0   1       15.43       27.99      4.53 o
  -3   0   1      348.69      371.24     13.67 o
  -2   0   1       71.29       82.85      3.69 o
  -1   0   1       77.57       93.35      6.19 o
   1   0   1      238.24      258.11      8.90 o
   2   0   1      154.53      155.77      5.97 o
   3   0   1      300.06      340.05     16.94 o
   4   0   1      141.15      139.60      8.07 o
   5   0   1       29.71       22.86      5.88 o
  -6   1   1        5.45       -1.51     11.79 o
  -5   1   1        0.18        2.80      4.60 o
  -4   1   1       31.97       29.58      3.07 o
  -3   1   1      102.00      102.51      4.23 o
  -2   1   1       18.90       20.06      2.50 o
  -1   1   1     3094.42     2915.43     82.37 o
   0   1   1      266.41      261.13     11.06 o
   1   1   1     1316.61     1256.48     57.93 o
   2   1   1      395.80      403.36     12.15 o
   3   1   1       50.68       48.60      5.07 o
   4   1   1       62.08       46.15      8.82 o
   5   1   1       69.40       52.52      9.19 o
  -5   2   1       16.91       19.25      4.58 o
  -4   2   1       72.65       76.83      5.85 o
  -3   2   1       64.21       58.80      6.95 o
  -2   2   1       72.14       65.55      2.83 o
  -1   2   1      511.36      498.84     18.55 o
   0   2   1     1117.77     1106.14     54.13 o
   1   2   1       83.18       92.94      7.71 o
   2   2   1       11.58       11.22      2.31 o
   3   2   1       70.35       81.08      6.00 o
   4   2   1        0.19       14.98      8.33 o
  -5   3   1       16.42        1.17     12.05 o
  -4   3   1       33.12       29.80      6.38 o
  -3   3   1       50.72       61.13     11.04 o
  -2   3   1      158.51      155.36      9.14 o
  -1   3   1      245.47      262.75     24.49 o
   0   3   1      106.56      109.78      5.29 o
   1   3   1        3.46        1.77      2.97 o
   2   3   1      127.35      141.36     12.36 o
   3   3   1       22.28       14.01      6.81 o
   4   3   1       14.56        9.93      8.18 o
  -5   4   1        3.68       13.35      7.92 o
  -4   4   1       27.79       21.07     10.05 o
  -3   4   1      113.10      126.16      9.58 o
  -2   4   1       53.29       56.65      6.07 o
  -1   4   1       43.71       37.97      6.48 o
   0   4   1        5.44       -5.83      5.94 o
   2   4   1      102.10       97.37      9.64 o
   3   4   1      136.99      105.70     14.78 o
   4   4   1       22.23       24.71     10.02 o
  -4   5   1       25.61       19.03     10.21 o
  -3   5   1       11.79       15.15      6.52 o
  -2   5   1       18.04       19.00      8.64 o
  -1   5   1       31.24       26.70      8.25 o
   0   5   1       57.78       49.63      9.72 o
   1   5   1        3.12       -4.37      7.53 o
   2   5   1       87.97       69.06     10.21 o
  -1   6   1       66.52       42.96      9.82 o
   0   6   1       13.92       10.28      5.79 o
   1   6   1       53.29       72.59     14.93 o
   2   6   1       16.49        4.84      7.15 o
  -1  -7   2        3.14        2.09      5.94 o
   0  -7   2       18.82       25.05     18.88 o
   1  -7   2       49.44       14.61     20.07 o
   2  -7   2        7.66        6.13      6.10 o
  -2  -6   2       26.34       30.41     10.40 o
   0  -6   2       91.55       86.09      9.60 o
   1  -6   2       38.53       22.53      6.29 o
   2  -6   2       73.62       61.38     14.60 o
   3  -6   2       35.11       12.37     14.63 o
  -4  -5   2        5.06      -15.63     13.25 o
  -3  -5   2       23.78       27.11      8.71 o
  -2  -5   2       68.16       79.59     11.59 o
  -1  -5   2       12.72       13.17     19.54 o
   0  -5   2       65.80       68.34      7.99 o
   1  -5   2       18.55       25.00      6.23 o
   2  -5   2      197.45      211.39     26.65 o
  -4  -4   2        2.52       -3.47      7.47 o
  -3  -4   2      157.81      167.24     19.75 o
  -2  -4   2       26.69       40.72      9.54 o
  -1  -4   2       81.02       79.29     12.17 o
   0  -4   2       30.05       30.58      7.07 o
   1  -4   2       34.89       39.15      4.24 o
   2  -4   2      117.05      120.51     11.91 o
   3  -4   2       92.69      108.50     17.49 o
  -4  -3   2      153.04      161.57     13.36 o
  -3  -3   2       55.63       41.82     12.05 o
  -2  -3   2       86.71      107.51     17.57 o
  -1  -3   2       44.19       52.19      6.79 o
   0  -3   2      104.75      109.34      6.34 o
   1  -3   2       57.09       47.07      4.54 o
   2  -3   2      311.01      310.73     19.28 o
   3  -3   2      107.49       96.14     13.86 o
  -5  -2   2        5.26      -10.01     11.53 o
  -4  -2   2      201.82      229.80     13.83 o
  -3  -2   2      158.66      145.58     10.35 o
  -2  -2   2       28.54       24.13      4.45 o
  -1  -2   2      555.25      553.06     25.27 o
   0  -2   2      972.54      954.38     34.24 o
   1  -2   2      241.03      231.96     11.31 o
   2  -2   2      285.05      276.76     26.04 o
  -5  -1   2        8.19       51.26     15.58 o
  -4  -1   2      106.91      118.32      7.78 o
  -3  -1   2       34.90       32.16      3.86 o
  -2  -1   2      277.96      321.90      9.92 o
  -1  -1   2      769.72      731.19     34.25 o
   0  -1   2      262.56      250.23     17.15 o
   1  -1   2      975.32      959.99     38.67 o
   2  -1   2       90.94       94.72      4.57 o
   3  -1   2       65.96       73.91     10.24 o
   4  -1   2       26.36       23.17      4.31 o
   5  -1   2       50.58       49.21      5.95 o
  -6   0   2        8.09        5.45     10.33 o
  -5   0   2       32.98       40.00      6.34 o
  -4   0   2       45.85       58.36      4.84 o
  -3   0   2       46.91       42.47      3.16 o
  -2   0   2      405.08      402.90     13.37 o
  -1   0   2      181.22      203.83     25.07 o
   1   0   2     2471.25     2281.20     66.43 o
   2   0   2       74.10       68.21      6.63 o
   3   0   2       74.66       86.02     11.24 o
   4   0   2      127.66      132.48     15.84 o
   5   0   2       34.55       37.38      5.47 o
  -6   1   2       19.16       16.15     11.01 o
  -5   1   2        9.59       20.37      5.19 o
  -4   1   2      252.77      281.03     13.58 o
  -3   1   2      164.15      169.65      5.85 o
  -2   1   2       33.26       32.97      3.97 o
  -1   1   2     1923.58     1856.18     47.73 o
   0   1   2     1283.45     1308.96     58.85 o
   1   1   2      530.42      502.54     14.81 o
   2   1   2      369.99      411.59     16.96 o
   3   1   2       86.69       85.55      7.93 o
   4   1   2       15.21       11.48      4.71 o
   5   1   2       11.93       26.07      7.29 o
  -5   2   2       27.36       10.96      9.69 o
  -4   2   2        4.66        6.09      0.89 o
  -3   2   2       90.34       90.05      4.00 o
  -2   2   2      167.95      161.05      6.06 o
  -1   2   2      167.62      171.67      6.08 o
   0   2   2      898.22      852.85     34.55 o
   1   2   2      314.39      312.62     19.32 o
   2   2   2      572.07      593.60     24.50 o
   3   2   2        3.51        0.24      6.28 o
   4   2   2       54.72       91.78      8.73 o
   5   2   2       11.57        7.91      6.14 o
  -5   3   2        7.27        7.74      5.81 o
  -4   3   2       23.09       20.64      7.71 o
  -3   3   2       14.34       14.00      1.79 o
  -2   3   2      344.16      379.27     18.47 o
  -1   3   2      162.62      159.73      8.64 o
   0   3   2      147.31      143.45      6.29 o
   1   3   2      127.66      120.22      9.40 o
   2   3   2       64.11       68.66      6.00 o
   3   3   2       29.33       24.25      3.59 o
   4   3   2        4.13       11.10      6.67 o
   5   3   2       23.70       19.59      6.30 o
  -5   4   2       12.85       -1.62      7.59 o
  -4   4   2       17.07       11.27      6.75 o
  -3   4   2       83.13       86.03      6.09 o
  -2   4   2       39.24       43.06      4.72 o
  -1   4   2      124.81      121.61      8.13 o
   0   4   2      145.72      156.76     13.67 o
   1   4   2       12.36       26.26      7.65 o
   2   4   2       33.59       28.18      4.86 o
   3   4   2       11.49        8.38     10.56 o
   4   4   2       48.23       64.75      8.32 o
  -4   5   2       28.14       54.11     11.75 o
  -2   5   2        3.64        4.68      5.36 o
  -1   5   2      103.67      109.96     15.07 o
   0   5   2       32.63       23.05      7.64 o
   1   5   2       94.32      125.25     12.75 o
   2   5   2       65.92       53.65      8.30 o
   3   5   2       70.64       61.81     11.53 o
  -2   6   2       34.77       46.79      9.02 o
  -1   6   2        0.64        3.79      6.55 o
   0   6   2       12.65       12.97      6.09 o
   1   6   2       35.15       38.08      4.90 o
  -1   7   2       32.13       28.68     10.89 o
   0  -7   3       20.93       15.74     12.26 o
   1  -7   3        7.82       -2.00      9.21 o
   2  -7   3       10.99        4.50      5.88 o
  -3  -6   3       13.80       13.09      7.89 o
  -2  -6   3       19.61       14.78      7.65 o
  -1  -6   3       17.98       13.55      7.95 o
   0  -6   3       78.75       73.96     20.44 o
   1  -6   3        3.33       -0.23      3.35 o
   2  -6   3       78.83       91.13     12.10 o
  -4  -5   3        3.01        5.11     13.66 o
  -3  -5   3       89.21       74.64      8.78 o
  -2  -5   3       12.34       11.71      8.44 o
  -1  -5   3      121.25      118.80     12.10 o
   1  -5   3       41.75       14.23     11.61 o
   2  -5   3       52.49       53.30      6.69 o
   3  -5   3       24.79       -7.69     13.95 o
  -4  -4   3       15.30       24.54      4.85 o
  -3  -4   3       73.24       60.80     15.24 o
  -2  -4   3      137.63      146.68     12.57 o
  -1  -4   3       51.84       57.11      7.83 o
   0  -4   3       51.50       54.98     10.06 o
   1  -4   3       96.70       87.59      6.50 o
   2  -4   3       49.90       49.86      6.11 o
   3  -4   3      180.49      178.78     21.24 o
  -4  -3   3       23.39       16.93      5.44 o
  -3  -3   3       39.94       29.54     10.01 o
  -2  -3   3       66.90       59.79      7.60 o
  -1  -3   3       19.95       16.27      5.03 o
   0  -3   3       70.31       69.31      7.88 o
   1  -3   3      251.49      233.49     10.86 o
   2  -3   3      123.57      112.91      6.23 o
   3  -3   3      126.21      112.31     13.51 o
  -5  -2   3       21.16       24.84     10.77 o
  -4  -2   3      192.87      176.33     18.00 o
  -3  -2   3      230.80      260.64     11.24 o
  -2  -2   3        1.71        0.99      3.70 o
  -1  -2   3      168.59      153.76      8.15 o
   0  -2   3      115.46       94.83      8.46 o
   1  -2   3      292.58      318.89     19.14 o
   2  -2   3       12.40       26.28      8.47 o
  -5  -1   3        0.60       -0.02      7.91 o
  -4  -1   3      105.04      109.41      6.15 o
  -3  -1   3        1.07       -1.58      3.20 o
  -2  -1   3       12.01       10.04      3.11 o
  -1  -1   3     1006.24      946.21     45.10 o
   0  -1   3      502.79      484.40     29.67 o
   1  -1   3     2953.29     2816.54    145.92 o
   2  -1   3      350.41      364.78     18.62 o
   3  -1   3       90.53       90.14      5.81 o
   4  -1   3       47.70       61.52     11.34 o
   5  -1   3       30.30       29.73      3.66 o
  -6   0   3        1.80       20.96      8.38 o
  -5   0   3        2.37       -0.38      5.53 o
  -4   0   3       38.19       42.14     11.97 o
  -3   0   3      314.41      334.90     11.39 o
  -2   0   3      574.12      575.31     22.47 o
  -1   0   3     1008.26      952.11     38.85 o
   0   0   3      801.00      778.17     32.72 o
   1   0   3     1125.43     1102.69     31.37 o
   2   0   3      251.35      271.17      9.96 o
   3   0   3       73.24       66.23      7.20 o
   4   0   3       60.65       60.14      5.04 o
   5   0   3        3.79        3.89      4.23 o
  -6   1   3       13.27      -12.34     10.75 o
  -5   1   3       20.43       17.81      9.77 o
  -4   1   3       58.50       42.63      4.15 o
  -3   1   3      266.14      270.30      9.98 o
  -2   1   3      114.21      131.05      4.33 o
  -1   1   3     2466.39     2362.52     63.91 o
   0   1   3     1004.13      958.15     27.54 o
   1   1   3      453.89      444.44     14.43 o
   2   1   3      620.25      662.06     25.42 o
   3   1   3       87.40       89.79      6.53 o
   4   1   3        1.80        0.95      4.61 o
   5   1   3       85.83       82.91     14.48 o
  -5   2   3       63.33       45.86     13.49 o
  -4   2   3       16.08       13.54      1.94 o
  -3   2   3        3.14        1.49      1.69 o
  -2   2   3      374.41      375.75     14.57 o
  -1   2   3      561.22      594.29     16.41 o
   0   2   3      975.25      979.23     32.14 o
   1   2   3      106.53      101.77      5.39 o
   2   2   3       98.74       84.34      4.73 o
   3   2   3       13.13       12.24      3.92 o
   4   2   3       28.51       38.36      7.62 o
   5   2   3       42.70       63.65     10.38 o
  -5   3   3      193.34      186.37     14.69 o
  -4   3   3       37.12       56.89      7.51 o
  -3   3   3       59.80       58.74      4.41 o
  -2   3   3       42.23       38.23      3.93 o
  -1   3   3      426.46      411.28     30.64 o
   0   3   3      244.19      246.86     11.83 o
   1   3   3      135.36      151.21     12.76 o
   2   3   3      112.32      110.43      6.88 o
   3   3   3       14.86       11.72      7.43 o
   5   3   3        2.10       14.01      8.38 o
  -5   4   3       44.94       50.53      8.16 o
  -4   4   3       46.04       49.77      9.87 o
  -3   4   3       22.99       21.11      3.87 o
  -2   4   3      156.37      156.31     12.41 o
  -1   4   3       48.84       45.20      8.59 o
   0   4   3      113.34      123.99      8.51 o
   1   4   3      428.90      450.99     21.37 o
   2   4   3        9.72       20.33      5.87 o
   3   4   3       74.41       77.55     12.09 o
   4   4   3       66.68       65.15     10.84 o
  -4   5   3       59.74       87.66     12.78 o
  -3   5   3       26.24       25.48      7.41 o
  -2   5   3       42.07       47.71      5.65 o
  -1   5   3       35.09       51.21      7.33 o
   0   5   3       84.03       89.70     13.83 o
   1   5   3       80.63       75.06     10.78 o
   2   5   3        1.83        8.93      4.92 o
   3   5   3       18.05       12.18      6.56 o
  -3   6   3        7.47        9.64      6.82 o
  -2   6   3       12.47       11.24      6.32 o
  -1   6   3       25.01       27.20      6.92 o
   0   6   3       27.46       24.05      7.26 o
   1   6   3       16.46       18.31      8.59 o
   2   6   3        3.23        4.68      6.72 o
  -1   7   3       24.96       26.15      8.95 o
   0   7   3       16.52       22.82      8.03 o
  -1  -7   4       10.00       21.10      9.53 o
   0  -7   4        9.00        0.07     15.92 o
   1  -7   4        1.72       -5.56     10.03 o
  -2  -6   4        3.55       16.67      7.59 o
  -1  -6   4       63.46       89.63     12.38 o
   0  -6   4        7.81       23.18      6.89 o
   1  -6   4       36.38       38.70      6.72 o
   2  -6   4       39.15       52.93     10.31 o
   3  -6   4       31.41       12.96     16.57 o
  -4  -5   4       19.25       11.40     10.29 o
  -2  -5   4       21.30       37.34      7.81 o
  -1  -5   4       89.02      126.18     13.04 o
   0  -5   4       20.93       23.00      4.34 o
   1  -5   4       12.77        4.30      6.18 o
   2  -5   4      161.53      192.63     18.82 o
   3  -5   4       49.67       44.60     18.03 o
  -4  -4   4       26.39       -6.85     12.31 o
  -3  -4   4       18.09       10.55      9.79 o
  -2  -4   4       82.83       99.02     10.14 o
  -1  -4   4       17.07       10.24      4.94 o
   0  -4   4        1.64        0.84      5.55 o
   1  -4   4      409.50      385.37     19.74 o
   2  -4   4       61.73       71.73      9.11 o
   3  -4   4       54.42       51.39     12.92 o
  -5  -3   4        7.15        3.56     10.80 o
  -4  -3   4       95.06       92.57      8.94 o
  -3  -3   4       92.87       95.74      9.68 o
  -2  -3   4      154.46      172.97     15.83 o
  -1  -3   4       21.86       32.42      4.28 o
   0  -3   4      559.83      643.71     42.22 o
   1  -3   4       31.97       36.23      3.36 o
   2  -3   4      267.78      256.59     13.57 o
   3  -3   4      103.61      107.25     15.97 o
  -5  -2   4      103.95       82.98     12.40 o
  -4  -2   4      348.28      335.71     18.08 o
  -3  -2   4      103.40      106.73      6.68 o
  -2  -2   4       86.86       77.54      5.27 o
  -1  -2   4      399.17      393.30     15.96 o
   0  -2   4      328.96      309.95     14.45 o
   1  -2   4      122.08      120.13      6.83 o
   2  -2   4      204.85      200.96      8.31 o
  -5  -1   4       67.55       75.06      7.55 o
  -4  -1   4      329.43      346.51     18.51 o
  -3  -1   4      164.09      186.84     16.51 o
  -2  -1   4      342.30      351.41     16.21 o
  -1  -1   4       39.83       37.67      3.10 o
   0  -1   4      617.61      580.69     22.36 o
   1  -1   4     1496.78     1495.56     50.40 o
   2  -1   4      153.70      149.46      8.96 o
   3  -1   4      120.27      116.75      7.47 o
   4  -1   4       67.09       48.47      6.26 o
   5  -1   4        6.87        5.92      2.92 o
  -6   0   4       17.00       12.06     12.20 o
  -5   0   4       31.04       22.35      8.10 o
  -4   0   4       67.28       71.02      7.33 o
  -3   0   4       14.22        5.41      2.69 o
  -2   0   4      503.19      547.91     15.21 o
  -1   0   4      631.71      595.92     20.88 o
   0   0   4       23.26       22.92      4.43 o
   1   0   4     1558.04     1549.27     46.09 o
   2   0   4      526.67      559.10     19.85 o
   3   0   4       70.18       62.29      4.89 o
   4   0   4       18.35       22.78      4.63 o
  -6   1   4       10.94      -17.63     11.75 o
  -5   1   4       29.01       40.66      5.84 o
  -4   1   4       93.12      103.02      8.77 o
  -3   1   4       32.41       34.49      3.38 o
  -2   1   4       15.79       10.79      3.78 o
  -1   1   4      435.02      435.10     14.12 o
   0   1   4     1384.97     1352.45     42.05 o
   1   1   4      236.28      240.67      8.95 o
   2   1   4      131.62      129.99     10.29 o
   3   1   4       95.41      106.26      6.55 o
   4   1   4       14.22        8.63      5.67 o
   5   1   4       50.29       36.18      7.56 o
  -5   2   4      119.27      102.99     10.94 o
  -4   2   4        1.74        2.82      5.63 o
  -3   2   4       21.46       17.43      2.32 o
  -2   2   4      971.34      946.16     30.14 o
  -1   2   4      797.99      839.56     25.22 o
   0   2   4      175.93      183.13      7.12 o
   1   2   4      131.04      142.40     11.93 o
   2   2   4        7.53        6.24      3.17 o
   3   2   4       74.52       93.28     11.19 o
   4   2   4       31.50       42.90      6.94 o
   5   2   4        9.50       12.66      6.82 o
  -5   3   4       53.37       59.98     11.75 o
  -4   3   4       84.83      109.88     20.71 o
  -3   3   4       46.55       53.41      5.44 o
  -2   3   4       48.58       51.67      5.62 o
  -1   3   4      192.96      193.04      7.36 o
   0   3   4      273.25      260.19     15.08 o
   1   3   4      110.68      104.59      8.15 o
   2   3   4       52.04       52.32      6.46 o
   3   3   4       89.21       68.95     12.24 o
   4   3   4       99.44      102.12     11.38 o
  -5   4   4       85.28      110.43     14.80 o
  -4   4   4       92.88       90.08     11.90 o
  -3   4   4        5.24        3.57      2.81 o
  -1   4   4        7.41        1.42      6.87 o
   0   4   4      273.55      296.83     20.57 o
   1   4   4      201.04      211.68     14.12 o
   2   4   4        6.87        6.67      3.25 o
   4   4   4       12.51       17.59      6.52 o
  -4   5   4        2.31       -8.59      5.73 o
  -2   5   4        9.55       13.32      5.81 o
  -1   5   4        5.09        0.00      4.72 o
   0   5   4      316.23      298.20     32.35 o
   1   5   4        5.63        6.88      5.34 o
   2   5   4       35.65       31.10      5.40 o
   3   5   4       22.73       25.83      6.64 o
  -1   6   4       27.93       26.16      8.40 o
   0   6   4       17.10       23.62      5.07 o
   1   6   4       19.08       22.04      7.12 o
   2   6   4       24.21       36.76     12.15 o
   0  -7   5       21.37       21.83     13.08 o
   1  -7   5       24.73       21.45      9.45 o
  -2  -6   5       26.79       30.66     17.68 o
  -1  -6   5       68.18       56.55      9.34 o
   0  -6   5       13.62       16.01      8.05 o
   1  -6   5        7.58       27.49     10.26 o
   2  -6   5       27.09       31.07      5.34 o
   3  -6   5       28.64       59.15     17.61 o
  -3  -5   5       21.48        8.21      9.00 o
  -2  -5   5       59.90       66.39     10.74 o
  -1  -5   5       57.41       34.33      5.40 o
   0  -5   5        9.76       10.08      7.71 o
   2  -5   5      101.74      119.19     11.55 o
   3  -5   5       21.34       45.80     16.64 o
  -4  -4   5       40.34       26.63      5.83 o
  -3  -4   5       10.49       -2.37      5.98 o
  -2  -4   5       12.15        0.36      6.83 o
   0  -4   5       85.61       74.58     10.51 o
   1  -4   5      249.49      266.86     20.48 o
   2  -4   5       40.94       46.27      6.05 o
   3  -4   5       10.03       43.02     12.57 o
  -5  -3   5       20.03        6.70      6.31 o
  -4  -3   5       18.65       19.43      4.41 o
  -3  -3   5       84.85       72.41      9.35 o
  -2  -3   5      123.60      120.11      9.17 o
  -1  -3   5      239.30      210.41     16.90 o
   0  -3   5      277.25      292.82     20.62 o
   1  -3   5       82.37       76.77      7.94 o
   2  -3   5      124.63      122.44      8.31 o
   3  -3   5       35.13       35.92     10.63 o
  -5  -2   5        9.74        9.83      4.31 o
  -4  -2   5       18.46       24.85      5.77 o
  -3  -2   5      588.04      622.36     34.72 o
  -2  -2   5       80.66       67.66      6.59 o
  -1  -2   5      778.29      757.27     34.09 o
   0  -2   5       14.96       12.72      3.61 o
   1  -2   5      835.11      881.44     29.54 o
   2  -2   5      213.34      214.55     10.65 o
  -5  -1   5       41.55       32.43      9.72 o
  -4  -1   5      276.47      270.55     22.72 o
  -3  -1   5      109.00      115.58      6.57 o
  -2  -1   5       97.33       98.90      7.08 o
  -1  -1   5      183.24      188.44      9.01 o
   0  -1   5       53.08       47.83      5.12 o
   1  -1   5      313.39      302.84      9.15 o
   2  -1   5      511.16      536.40     18.76 o
   3  -1   5      196.65      215.44     12.52 o
   4  -1   5        0.54       -2.68      3.23 o
   5  -1   5       18.85       20.30      3.20 o
  -5   0   5       59.22       68.79      7.60 o
  -4   0   5       74.12       76.26      7.89 o
  -3   0   5       21.47       24.13      7.56 o
  -2   0   5      667.98      730.85     21.23 o
  -1   0   5      117.65      105.25      5.03 o
   0   0   5      386.24      396.78     16.20 o
   1   0   5      200.72      206.24      7.01 o
   2   0   5        2.48        2.46      2.45 o
   3   0   5       80.55       83.33     10.65 o
   5   0   5       21.36       33.92      6.06 o
  -5   1   5       30.59       18.69     10.38 o
  -4   1   5        8.79        9.98      5.04 o
  -3   1   5       59.41       62.00      8.65 o
  -2   1   5      278.07      302.55      9.48 o
  -1   1   5      217.20      198.78      7.32 o
   0   1   5      355.72      347.59     11.04 o
   1   1   5      144.39      155.20      8.25 o
   2   1   5       14.27       15.56      3.31 o
   3   1   5      257.17      244.03     29.95 o
  -5   2   5       26.22       25.80      6.97 o
  -4   2   5       23.20       28.64      4.20 o
  -3   2   5       29.21       28.36      3.73 o
  -2   2   5      504.59      498.39     21.08 o
  -1   2   5      435.93      467.37     15.17 o
   0   2   5      100.60       99.78      6.26 o
   1   2   5      488.79      516.98     20.94 o
   2   2   5       73.08       72.71     13.13 o
   3   2   5       29.75       45.71      9.95 o
   4   2   5       49.13       57.45      9.04 o
  -5   3   5       28.90        6.61      8.81 o
  -4   3   5      170.43      176.44     13.39 o
  -3   3   5       99.94      122.02     12.32 o
  -2   3   5        5.57        4.96      3.80 o
  -1   3   5      211.01      216.96     10.81 o
   0   3   5      503.70      542.31     21.89 o
   1   3   5      185.78      191.58     28.56 o
   2   3   5       30.97       29.34      7.87 o
   4   3   5       14.69       16.43      8.53 o
  -5   4   5        6.26       24.20      9.41 o
  -4   4   5        8.29        2.51      5.71 o
  -3   4   5       16.76       17.55      3.60 o
  -2   4   5      143.62      173.87     11.08 o
  -1   4   5       10.07        3.91      7.22 o
   0   4   5      103.78      110.60     13.77 o
   2   4   5      116.10       98.25      8.71 o
   3   4   5        0.12        0.95      5.67 o
   4   4   5       43.43       12.48      9.75 o
  -2   5   5        3.80       -2.89      6.07 o
  -1   5   5      118.46      131.59     17.15 o
   0   5   5       21.37       26.47      6.24 o
   1   5   5       12.64        4.02      8.11 o
   3   5   5       35.31       51.08     11.43 o
  -2   6   5       25.99       28.81      7.07 o
  -1   6   5        8.07       11.49      4.90 o
   0   6   5        8.46        6.57      5.32 o
   1   6   5       14.99        8.05      5.22 o
   0  -7   6        2.69       42.53     20.65 o
   1  -7   6       30.22       33.16      7.45 o
  -2  -6   6        0.95        8.19      6.79 o
  -1  -6   6       37.66       22.79      7.05 o
   0  -6   6       86.36       87.57     13.04 o
   1  -6   6       19.05       27.15      9.74 o
   2  -6   6       92.09      108.93     11.72 o
   3  -6   6        2.92        2.14     14.38 o
  -3  -5   6       54.30       50.66      9.20 o
  -2  -5   6        6.27        9.72     11.70 o
  -1  -5   6       61.90       50.48     15.36 o
   0  -5   6       22.79       31.00      7.85 o
   1  -5   6       78.58       84.99      8.50 o
   3  -5   6        7.57      -20.77     13.85 o
  -4  -4   6       21.55       18.27     12.42 o
  -3  -4   6       16.73       21.35     10.74 o
  -2  -4   6       51.13       56.78     14.33 o
  -1  -4   6       12.14       23.68     11.38 o
   0  -4   6       14.23       11.80      5.65 o
   1  -4   6        8.76        7.19      3.87 o
   2  -4   6       55.14       47.47      6.16 o
   3  -4   6       21.02       -8.08     10.49 o
  -5  -3   6       23.55       55.23     15.80 o
  -4  -3   6       19.42       23.79      4.85 o
  -3  -3   6      215.00      224.32     14.17 o
  -2  -3   6       74.08       88.66     11.17 o
  -1  -3   6      146.27      151.35      8.79 o
   0  -3   6       19.76       17.39      5.63 o
   1  -3   6       25.64       14.83      9.66 o
   2  -3   6      168.73      171.81     15.98 o
   3  -3   6      205.88      192.29     19.19 o
  -5  -2   6        0.68       20.56     13.20 o
  -4  -2   6      213.59      230.45     15.45 o
  -3  -2   6      158.16      165.99     11.63 o
  -2  -2   6       21.66       15.64      4.10 o
  -1  -2   6        4.30        4.46      8.14 o
   0  -2   6       45.11       36.84      5.48 o
   1  -2   6     1189.82     1241.93     48.47 o
   2  -2   6      279.75      321.65     21.02 o
   3  -2   6      268.49      280.46     16.56 o
  -5  -1   6       35.31       45.52     10.93 o
  -4  -1   6       80.07       68.91      5.84 o
  -3  -1   6       67.90       74.81      6.43 o
  -2  -1   6     1072.70     1154.99     39.19 o
  -1  -1   6      460.88      463.13     15.66 o
   0  -1   6      522.52      550.54     24.48 o
   1  -1   6      380.15      360.63     13.96 o
   2  -1   6      976.71      996.17     39.07 o
   3  -1   6       18.27       13.86      4.85 o
   4  -1   6       14.10       11.39      3.74 o
  -5   0   6       85.09       90.33     13.04 o
  -4   0   6       49.43       53.75      6.99 o
  -3   0   6       91.74      106.54      6.48 o
  -2   0   6       82.83       80.65      6.66 o
  -1   0   6      408.17      363.57     13.55 o
   0   0   6      321.15      318.72     13.63 o
   1   0   6       44.41       40.61      3.22 o
   2   0   6       34.34       36.04      2.93 o
   3   0   6       14.58       12.99      3.92 o
   4   0   6       49.58       81.67      8.56 o
   5   0   6       39.31       40.54      6.68 o
  -5   1   6       17.53       -2.93      5.67 o
  -4   1   6       52.17       45.01      4.21 o
  -3   1   6      114.47      101.54     10.11 o
  -2   1   6      413.64      389.83     10.54 o
  -1   1   6       29.59       37.39      3.03 o
   0   1   6       30.03       30.43      4.82 o
   1   1   6      166.65      156.95      7.43 o
   2   1   6       87.61       79.99      5.41 o
   3   1   6       35.79       32.26      7.32 o
  -5   2   6       46.92       53.27     16.43 o
  -4   2   6      120.68      114.25      8.82 o
  -3   2   6       51.72       56.94      5.65 o
  -2   2   6      115.92      113.26      5.93 o
  -1   2   6      101.81      114.56      7.81 o
   0   2   6      276.18      280.83     11.46 o
   1   2   6      284.27      275.07     10.38 o
   2   2   6       43.17       44.34      4.41 o
   3   2   6       44.66       27.51     10.85 o
   4   2   6       35.59       35.05      8.68 o
  -5   3   6       25.61       15.50      5.96 o
  -4   3   6       82.12       51.03      8.26 o
  -3   3   6      259.18      237.71     12.44 o
  -2   3   6       68.10       61.03      8.24 o
  -1   3   6      250.93      263.79     12.08 o
   0   3   6      229.16      255.04     13.78 o
   1   3   6       32.13       31.54      6.72 o
   2   3   6      115.86      129.10     25.38 o
   4   3   6       19.96       31.75      9.28 o
  -5   4   6       17.34        1.22     11.15 o
  -4   4   6       28.53       34.70     13.41 o
  -3   4   6       28.63       32.51      7.01 o
  -2   4   6       62.49       62.62      9.08 o
  -1   4   6       24.52       23.37      5.13 o
   0   4   6      280.14      294.95     16.40 o
   1   4   6      435.22      447.85     24.62 o
   2   4   6       39.69       38.97      6.01 o
   3   4   6       25.35       39.36     13.03 o
   4   4   6        4.25        3.00      6.19 o
  -3   5   6       20.59       22.16      7.79 o
  -2   5   6        0.58       -7.42      6.60 o
  -1   5   6       41.70       53.13      7.39 o
   0   5   6       35.90       48.08      7.05 o
   1   5   6       12.39       10.23      3.99 o
   2   5   6        2.26       23.59     11.07 o
   3   5   6       40.51       36.63      9.41 o
  -3   6   6       11.48       12.00      6.61 o
  -2   6   6        9.41       22.47      6.47 o
  -1   6   6       21.10       18.70      5.81 o
   0   6   6        9.54        2.59      5.01 o
   1   6   6       36.14       36.02      6.51 o
   2   6   6       19.49       22.54      9.62 o
   0  -7   7        1.29       51.84     24.52 o
   1  -7   7       37.88       26.05      7.97 o
  -2  -6   7       44.77       63.63      9.93 o
  -1  -6   7        9.55       13.35      5.97 o
   0  -6   7       12.35       21.00      5.96 o
   1  -6   7       10.93        4.04     15.53 o
   2  -6   7       20.16       17.99      6.31 o
   3  -6   7       22.29       11.29     16.00 o
  -3  -5   7        7.12       19.86      7.73 o
  -2  -5   7       94.82       79.17     15.20 o
  -1  -5   7       13.40       31.04      7.11 o
   0  -5   7       35.43       42.31      7.28 o
   1  -5   7      128.14      141.63     23.61 o
   2  -5   7        5.28        8.56      4.87 o
  -4  -4   7       24.27       11.51      5.36 o
  -3  -4   7       45.25       33.47      5.23 o
  -2  -4   7       91.10       61.72     10.46 o
  -1  -4   7      178.07      138.94     15.08 o
   0  -4   7       29.93       31.14      6.37 o
   1  -4   7      225.11      205.96     22.52 o
   2  -4   7       35.97       36.44      4.61 o
  -4  -3   7       99.58       89.27      9.27 o
  -3  -3   7       20.45       22.48      6.14 o
  -2  -3   7       17.78       25.89      6.70 o
  -1  -3   7        5.87       -0.44      4.42 o
   0  -3   7      158.68      159.36     16.31 o
   1  -3   7        0.29        1.68      4.82 o
   2  -3   7       30.47       29.79      4.89 o
   3  -3   7       16.78        8.12      9.89 o
  -5  -2   7        6.40        6.11     15.19 o
  -4  -2   7       46.03       43.00      6.54 o
  -3  -2   7      219.84      206.00     11.83 o
  -2  -2   7       73.74       66.04      6.88 o
  -1  -2   7       28.62       30.88      4.52 o
   0  -2   7       24.70       24.86      7.25 o
   1  -2   7       92.93       98.54      5.47 o
   2  -2   7      288.69      293.80     16.37 o
   3  -2   7      283.21      298.93     19.21 o
  -5  -1   7       58.19       54.48      8.25 o
  -4  -1   7       61.07       65.24      7.41 o
  -3  -1   7       48.18       43.52      7.07 o
  -2  -1   7       91.76      104.99      6.50 o
  -1  -1   7      167.20      165.86      6.23 o
   0  -1   7      807.69      808.88     31.45 o
   1  -1   7      125.92      150.36      5.62 o
   2  -1   7      603.18      634.51     26.61 o
   3  -1   7       29.99       26.98      3.35 o
   4  -1   7        2.69        0.75      3.86 o
  -5   0   7       98.77       92.18     12.60 o
  -4   0   7       66.00       67.26      7.90 o
  -3   0   7      214.83      196.21      9.77 o
  -2   0   7       27.70       32.49      5.26 o
  -1   0   7     1211.31     1276.08     43.58 o
   0   0   7       20.06       13.36      4.30 o
   1   0   7      156.41      139.09      5.94 o
   2   0   7       32.63       29.91      6.13 o
   3   0   7      156.02      173.15     10.40 o
  -5   1   7       66.17       88.60     13.34 o
  -4   1   7       24.48       17.21      5.41 o
  -3   1   7       57.52       61.84      7.12 o
  -2   1   7      689.43      705.76     18.22 o
  -1   1   7       56.17       58.73      3.81 o
   0   1   7      285.46      282.24     10.94 o
   1   1   7      325.93      349.04     12.41 o
   2   1   7       23.32       31.12      7.73 o
   3   1   7       33.61       19.40      6.18 o
   4   1   7       60.91       57.07      7.71 o
   5   1   7       19.37       16.08      6.71 o
  -5   2   7       45.63       47.47     18.23 o
  -4   2   7      106.69      116.34     12.91 o
  -3   2   7      171.19      178.46      9.62 o
  -2   2   7      103.39      116.09      7.46 o
  -1   2   7       44.12       41.43      4.06 o
   0   2   7       67.79       77.93      4.73 o
   1   2   7       79.15       78.08      5.62 o
   2   2   7       27.38       17.60      6.44 o
   3   2   7       10.06        6.30      7.91 o
   4   2   7       42.41       32.07      7.52 o
   5   2   7       15.43       18.49      7.46 o
  -5   3   7       15.66       25.42      6.49 o
  -4   3   7      138.71      155.87     14.68 o
  -3   3   7       58.76       52.92      8.11 o
  -2   3   7       21.66       26.25      8.24 o
  -1   3   7        1.67       -4.45      6.85 o
   0   3   7      220.84      244.86     13.86 o
   1   3   7      244.71      261.33     18.31 o
   2   3   7       30.37       37.23     10.69 o
   3   3   7       21.18       31.35     10.46 o
   4   3   7       18.26       30.77      7.63 o
  -5   4   7        8.15      -15.23     13.77 o
  -3   4   7       30.09       19.21      7.11 o
  -2   4   7       41.61       30.75      5.97 o
  -1   4   7       29.65       29.83      8.40 o
   0   4   7       48.39       33.24      8.28 o
   1   4   7        8.38        7.08      4.67 o
   3   4   7       32.53       25.63      8.68 o
  -4   5   7        8.10        3.13      8.11 o
  -2   5   7       14.55       26.77      6.57 o
  -1   5   7       64.94       64.24     10.04 o
   0   5   7       77.17       93.66      8.64 o
   1   5   7       22.58       28.75      9.16 o
   2   5   7       18.40        7.50      7.04 o
  -2   6   7       23.61       34.06      7.23 o
  -1   6   7       36.67       35.65      6.89 o
   0   6   7       36.10       36.02      6.18 o
   1   6   7        0.26        0.30      5.03 o
  -2  -6   8       27.92       35.82     16.44 o
  -1  -6   8       18.25       29.68      8.92 o
   0  -6   8       70.20       75.00     10.89 o
   1  -6   8        3.26        6.94      4.32 o
   2  -6   8       12.99      -29.59     21.36 o
   3  -6   8       13.19       15.68     14.61 o
  -3  -5   8       17.29       18.87      5.16 o
  -2  -5   8       45.15       43.40      7.57 o
  -1  -5   8       76.10       50.21     17.09 o
   1  -5   8      187.15      191.26     19.41 o
   2  -5   8        7.41        9.88      6.15 o
   3  -5   8        9.19       44.08     14.29 o
  -4  -4   8        7.34        0.85      8.12 o
  -3  -4   8       22.84        8.13      5.97 o
  -2  -4   8      128.93      140.58      9.45 o
  -1  -4   8       18.28       19.85     10.39 o
   0  -4   8      162.05      161.42     16.24 o
   1  -4   8       19.12       23.59      7.87 o
   2  -4   8       37.19       25.24      4.05 o
   3  -4   8       13.65        8.63      9.68 o
  -5  -3   8       10.27       35.79      9.75 o
  -4  -3   8        1.62       -7.66      5.11 o
  -3  -3   8      107.66       86.29      8.96 o
  -2  -3   8      354.34      357.37     21.18 o
  -1  -3   8       48.41       51.04      5.40 o
   0  -3   8       96.54      112.76      7.30 o
   1  -3   8      180.33      180.12     10.40 o
   2  -3   8       23.11       24.90      4.49 o
   3  -3   8      143.32      139.67      9.65 o
  -5  -2   8       22.85       20.59      6.27 o
  -4  -2   8       29.73       41.84     10.86 o
  -3  -2   8       80.56       88.51      9.06 o
  -2  -2   8        2.60        2.89      4.19 o
  -1  -2   8      134.35      123.08      7.19 o
   0  -2   8      151.64      143.99     17.35 o
   1  -2   8       52.44       52.42      6.42 o
   2  -2   8       10.93       10.31      3.60 o
   3  -2   8      266.01      234.73     22.99 o
   4  -2   8       32.07       33.20      3.82 o
  -5  -1   8       57.85       65.90      8.87 o
  -4  -1   8       16.34       20.27      7.43 o
  -3  -1   8       52.47       60.17      6.08 o
  -2  -1   8       76.49       46.68      7.87 o
  -1  -1   8      808.77      880.46     27.59 o
   0  -1   8      346.02      361.26     15.01 o
   1  -1   8       64.14       72.51      3.53 o
   2  -1   8      166.97      155.82     14.95 o
   3  -1   8      503.42      557.59     27.15 o
   4  -1   8      100.26       93.64     12.87 o
  -5   0   8       21.49       14.02      5.21 o
  -4   0   8       62.71       78.21      7.94 o
  -3   0   8      194.00      209.01     10.26 o
  -2   0   8      275.34      290.90     12.18 o
  -1   0   8      391.16      417.15     18.72 o
   0   0   8       40.22       49.46      3.55 o
   1   0   8      169.95      188.66      7.60 o
   2   0   8      158.74      151.59      8.23 o
   3   0   8      134.18      134.06      9.05 o
   4   0   8       17.06       15.22      6.46 o
   5   0   8       26.63       20.68      6.30 o
  -5   1   8       12.68        4.77     10.72 o
  -4   1   8      158.67      150.62      8.83 o
  -3   1   8       17.69       24.00      4.18 o
  -2   1   8       59.61       69.26      4.88 o
  -1   1   8       70.16       71.76      7.16 o
   0   1   8       80.65       80.50      4.75 o
   1   1   8      181.90      192.44      8.63 o
   2   1   8       97.72      113.71     10.20 o
   3   1   8       70.17       67.43      6.91 o
   4   1   8       13.81       12.57      6.83 o
  -5   2   8       16.24       26.26      8.23 o
  -4   2   8      143.22      140.83      7.26 o
  -3   2   8      213.81      195.24     27.94 o
  -2   2   8       14.37        9.79      3.04 o
  -1   2   8       91.99       85.34      5.97 o
   0   2   8      685.01      792.07     34.58 o
   1   2   8       99.73       90.42      6.56 o
   2   2   8       78.65       67.54      5.38 o
   3   2   8       12.72       12.49     10.32 o
   4   2   8        4.41        7.52      9.70 o
  -5   3   8       31.58       34.15      7.17 o
  -4   3   8       16.54       11.32      8.26 o
  -3   3   8      207.47      183.05     13.85 o
  -2   3   8      100.31       94.31      9.06 o
  -1   3   8       98.43      101.26      7.02 o
   0   3   8       72.72       71.12      8.97 o
   1   3   8       45.57       34.39      4.68 o
   2   3   8       43.34       30.43     10.61 o
   3   3   8       42.83       45.89      9.37 o
   4   3   8       24.66       52.10      9.51 o
  -4   4   8       75.86       75.43     16.60 o
  -3   4   8        9.09       -6.76      9.01 o
  -2   4   8       83.76       83.21      9.48 o
  -1   4   8       56.65       44.94      7.44 o
   0   4   8       40.02       43.14      5.90 o
   1   4   8       88.68      100.90     13.89 o
   2   4   8       68.78       76.39     10.32 o
   3   4   8        8.51       -2.76      7.27 o
  -3   5   8       32.65       52.95     18.30 o
  -2   5   8       12.20       14.18      5.81 o
  -1   5   8       67.31       55.26      6.53 o
   0   5   8       72.62       74.96      8.23 o
   1   5   8       62.65       57.20      9.51 o
   0   6   8       37.55       46.94     14.50 o
  -2  -6   9       28.71       23.57      9.41 o
  -1  -6   9       68.76       81.62     14.11 o
   0  -6   9       70.67       68.93     16.90 o
   1  -6   9       10.29       12.55      5.36 o
   2  -6   9        7.19        6.96      9.81 o
  -3  -5   9       35.79       37.26      7.08 o
  -2  -5   9        9.19       -5.86      5.68 o
  -1  -5   9      123.84      145.00     17.33 o
   0  -5   9       66.66       64.51     12.41 o
   1  -5   9       30.69       23.38     11.79 o
   2  -5   9        5.74        5.68      3.67 o
   3  -5   9        1.41       13.34     15.31 o
  -4  -4   9       23.52       15.90      8.07 o
  -3  -4   9       64.97       93.18     10.63 o
  -2  -4   9       15.41        5.47      7.38 o
  -1  -4   9       19.90       23.53      6.74 o
   0  -4   9      116.36      126.07     12.66 o
   1  -4   9        8.79        7.69      5.91 o
   2  -4   9      118.27       92.35     11.60 o
   3  -4   9       63.00       60.11     13.74 o
  -5  -3   9       86.34      118.88     17.62 o
  -4  -3   9        9.83       23.69      9.30 o
  -3  -3   9       43.24       52.85     12.32 o
  -2  -3   9       63.41       44.86      7.66 o
  -1  -3   9        6.90        8.96      9.02 o
   0  -3   9      223.70      251.19     29.46 o
   1  -3   9      135.27      125.71      9.93 o
   2  -3   9      111.85      111.64      8.75 o
   3  -3   9       54.88       43.42      6.18 o
  -5  -2   9        7.30       15.75      9.16 o
  -4  -2   9        4.95        1.56      6.88 o
  -3  -2   9       10.21       13.03      6.58 o
  -2  -2   9      246.11      243.89     12.89 o
  -1  -2   9      269.76      299.09     16.91 o
   0  -2   9      352.29      347.00     15.97 o
   1  -2   9       82.89       60.84      5.91 o
   2  -2   9       27.55       28.90      3.17 o
   3  -2   9      237.79      239.56     21.37 o
  -5  -1   9       11.70       18.84      8.86 o
  -4  -1   9        0.34        0.08      8.69 o
  -3  -1   9      155.00      171.60      8.50 o
  -2  -1   9      382.50      390.54     15.17 o
  -1  -1   9       19.87       16.22      3.05 o
   0  -1   9      180.75      195.97     11.04 o
   1  -1   9       35.90       34.48      2.57 o
   2  -1   9       52.29       54.77      4.01 o
   3  -1   9       78.81       78.96      9.27 o
   4  -1   9       37.04       32.73      7.47 o
  -5   0   9       21.83       46.52     10.70 o
  -4   0   9       61.08       36.30      9.44 o
  -3   0   9      190.92      185.98     22.83 o
  -2   0   9       79.31       75.50      6.98 o
  -1   0   9       86.75       70.86      5.84 o
   0   0   9       25.40       31.36      3.45 o
   1   0   9      197.21      195.14      8.35 o
   2   0   9        1.96        2.75      2.79 o
   3   0   9      231.51      238.57     14.53 o
   4   0   9       42.25       62.10      9.96 o
   5   0   9       19.34       29.55      7.42 o
  -5   1   9       10.82        7.94     10.54 o
  -4   1   9      187.53      214.77     17.58 o
  -3   1   9       27.59       20.58      4.86 o
  -2   1   9       32.02       35.99      4.43 o
  -1   1   9       60.94       68.41      3.16 o
   0   1   9      501.27      489.97     19.07 o
   1   1   9      172.16      186.74     11.59 o
   2   1   9       92.19      100.32      6.54 o
   3   1   9        1.79       -4.37      4.62 o
   4   1   9       63.18       79.97     10.44 o
   5   1   9        1.34       11.25      5.40 o
  -5   2   9       16.84       39.37     12.72 o
  -4   2   9        3.62       -4.96      8.47 o
  -3   2   9      584.41      619.85     22.12 o
  -2   2   9       42.99       51.18      5.39 o
  -1   2   9      162.17      159.37     10.35 o
   0   2   9      101.36       95.85      5.94 o
   1   2   9        0.28        6.97      7.00 o
   2   2   9       87.07       83.42     12.85 o
   3   2   9        2.58       14.29     10.33 o
   4   2   9       15.93       22.39     10.28 o
  -5   3   9       12.43       18.76     14.79 o
  -4   3   9       40.67       36.95     10.22 o
  -3   3   9       67.80       54.26      5.50 o
  -2   3   9       12.83       -5.49      4.48 o
  -1   3   9      178.81      191.22     10.37 o
   0   3   9       56.24       51.50      6.78 o
   1   3   9       39.61       31.75      5.13 o
   2   3   9      215.72      253.70     17.10 o
   3   3   9       23.83       31.87     11.71 o
   4   3   9       15.62       20.52      8.79 o
  -4   4   9       69.59       57.73     14.46 o
  -3   4   9       10.83       12.25      9.80 o
  -2   4   9        3.56        0.27      5.97 o
  -1   4   9      131.04      120.85     22.86 o
   0   4   9       31.11       30.31      5.06 o
   1   4   9       22.35       24.22      5.72 o
  -2   5   9       51.75       37.37      7.89 o
   0   5   9       48.08       66.97      9.43 o
   1   5   9        6.21       10.94      7.46 o
   2   5   9       35.70       44.94     10.74 o
   0   6   9       45.28       45.75      7.42 o
  -2  -6  10        5.18        5.62      7.54 o
  -1  -6  10       11.46        3.49      8.54 o
   0  -6  10       19.53       40.99     16.48 o
   1  -6  10       33.37       16.87      6.40 o
   2  -6  10        8.73        6.65     10.78 o
  -3  -5  10       36.48       52.87     14.72 o
  -2  -5  10       12.42       15.11      9.19 o
  -1  -5  10       90.23      108.86     11.82 o
   0  -5  10       29.30       49.29      9.89 o
   1  -5  10       19.16       15.27      5.66 o
   2  -5  10       31.20       53.20     20.99 o
   3  -5  10       32.64        4.70     13.51 o
  -4  -4  10       28.40       30.12     10.19 o
  -3  -4  10       69.87       65.14      8.87 o
  -2  -4  10      106.13      129.28     13.11 o
  -1  -4  10       72.52       54.76     12.25 o
   0  -4  10      240.24      244.83     16.97 o
   1  -4  10        0.80        4.52      2.88 o
   2  -4  10       13.09        3.98      9.11 o
   3  -4  10       15.85       20.14      3.40 o
  -4  -3  10       52.84       74.75     10.06 o
  -3  -3  10       99.41      102.34     10.23 o
  -2  -3  10      126.39      113.22     10.56 o
  -1  -3  10      137.05      159.96     10.96 o
   0  -3  10        2.47        5.04      4.78 o
   1  -3  10       37.89       43.13      5.13 o
   2  -3  10       14.09        9.43      2.93 o
   3  -3  10       81.52       87.25     12.65 o
  -5  -2  10       29.66       35.96      5.96 o
  -4  -2  10       13.75       -7.37      5.56 o
  -3  -2  10       29.26       22.81      5.80 o
  -2  -2  10       26.31       24.80      5.37 o
  -1  -2  10       84.79       92.35      9.75 o
   0  -2  10       39.87       50.16     10.17 o
   1  -2  10       70.34       65.71      5.30 o
   2  -2  10      252.63      268.98     10.78 o
   3  -2  10        4.95       16.51      5.20 o
   4  -2  10        5.37        4.32      3.98 o
  -5  -1  10        8.08        1.27      8.05 o
  -4  -1  10       83.66       84.32      8.54 o
  -3  -1  10       13.36        8.86      4.54 o
  -2  -1  10       58.20       47.62      9.57 o
  -1  -1  10       70.07       69.09      4.55 o
   0  -1  10       92.13       92.06      5.76 o
   1  -1  10      321.08      326.33     11.22 o
   2  -1  10      146.57      134.01      7.80 o
   3  -1  10       74.76       82.14      6.06 o
   4  -1  10        9.57        5.56      4.52 o
  -5   0  10       11.74       -5.80      7.82 o
  -3   0  10       65.49       58.07      6.29 o
  -2   0  10       16.39       17.01      5.12 o
  -1   0  10      298.27      296.56     12.32 o
   0   0  10       12.28       13.93      2.68 o
   1   0  10      368.20      388.46     12.98 o
   2   0  10      406.87      425.08     32.55 o
   3   0  10       86.67       73.89     11.16 o
   4   0  10       21.31       34.95      7.90 o
   5   0  10        2.40       -1.19      5.61 o
  -5   1  10        5.15       17.79      7.42 o
  -4   1  10       84.07       89.59      7.64 o
  -3   1  10      392.60      408.45     26.04 o
  -2   1  10       74.37       73.42      5.19 o
  -1   1  10      100.97       93.25      4.61 o
   0   1  10      127.81      114.21      5.32 o
   1   1  10       88.50       93.15      6.48 o
   2   1  10       12.77       11.80      4.69 o
   3   1  10       14.51       19.98      6.95 o
   4   1  10       58.61       60.26      9.20 o
  -5   2  10       29.08       37.83      9.82 o
  -4   2  10       42.35       49.49     11.04 o
  -3   2  10      352.29      337.12     15.03 o
  -2   2  10       51.02       45.77      7.00 o
  -1   2  10       61.85       69.33      8.02 o
   0   2  10       21.48       20.07      6.37 o
   1   2  10       54.81       69.14     10.14 o
   2   2  10      101.08       99.15      8.50 o
  -5   3  10        6.60       14.57      7.66 o
  -4   3  10      181.20      196.01     19.65 o
  -3   3  10       57.42       40.32      6.25 o
  -2   3  10       65.55       61.67      7.90 o
  -1   3  10       59.72       65.93      6.40 o
   0   3  10       16.87       12.33      8.32 o
   1   3  10       87.84       94.83      7.26 o
   2   3  10       48.85       42.00      5.58 o
   3   3  10       72.18       88.76     12.35 o
   4   3  10        7.61        4.56      7.97 o
  -4   4  10       35.39       29.13      8.13 o
  -2   4  10       49.92       63.94      6.82 o
  -1   4  10       31.86       39.32      9.83 o
   0   4  10       53.01       69.96     11.71 o
   1   4  10       17.94        7.00      3.53 o
   2   4  10       53.71       74.66     13.08 o
   3   4  10       17.43        2.68      9.06 o
  -3   5  10        6.47       -4.31     11.29 o
  -2   5  10       19.29       17.85     10.77 o
  -1   5  10       14.46       17.72      6.71 o
   0   5  10       13.31       12.16      7.56 o
   1   5  10       10.71       14.99      5.65 o
   2   5  10       13.46       26.24      9.21 o
   0   6  10        0.22       -5.52      9.67 o
  -2  -6  11       13.00       -0.23     10.17 o
  -1  -6  11        5.04       34.35      8.54 o
   0  -6  11       22.03       58.12     21.40 o
   1  -6  11        2.41       -2.21      9.26 o
   2  -6  11        8.09       34.00     22.33 o
  -3  -5  11        6.29        1.83     11.06 o
  -2  -5  11        5.54        2.33      9.89 o
  -1  -5  11       39.39       67.26     12.99 o
   0  -5  11       49.72       45.17      7.51 o
   2  -5  11       16.44       21.71      7.33 o
   3  -5  11       12.37       44.70     13.79 o
  -4  -4  11        4.80       -1.07      7.62 o
  -3  -4  11        6.97       -1.44      6.00 o
  -2  -4  11       64.23       39.87     10.89 o
  -1  -4  11       75.52      100.25     11.01 o
   0  -4  11      407.22      437.98     48.84 o
   1  -4  11       13.64        0.75     10.10 o
   2  -4  11        5.48       -3.49     12.78 o
   3  -4  11       21.15       10.97      3.97 o
  -4  -3  11       32.44       32.70      6.40 o
  -3  -3  11      113.72       83.19      8.76 o
  -2  -3  11       12.24       -0.06      5.70 o
  -1  -3  11      343.26      394.54     24.53 o
   0  -3  11       39.63       33.52      4.95 o
   1  -3  11       45.90       37.52      5.02 o
   2  -3  11       22.89       23.17      4.77 o
   3  -3  11        0.72       -4.75      3.45 o
  -5  -2  11       24.66       23.48      5.42 o
  -4  -2  11       74.01       56.30      9.14 o
  -3  -2  11       61.27       66.61      7.90 o
  -2  -2  11       32.18       23.27      5.04 o
  -1  -2  11       82.26       76.65      6.45 o
   0  -2  11       21.81       29.94      6.33 o
   1  -2  11       13.17       13.80      3.46 o
   2  -2  11       50.15       53.75      4.64 o
   3  -2  11       20.80       21.01      8.27 o
   4  -2  11       96.21       96.02     10.42 o
  -5  -1  11       26.15       24.21      8.16 o
  -4  -1  11        6.40       16.90      7.42 o
  -3  -1  11       36.63       40.10      4.80 o
  -2  -1  11        6.92        6.75      3.96 o
  -1  -1  11      125.33      132.33     12.20 o
   0  -1  11      116.07      123.81      7.48 o
   1  -1  11       59.47       53.41      3.49 o
   2  -1  11      173.65      159.93     11.90 o
   3  -1  11       27.78       30.10      5.88 o
   4  -1  11        1.07        8.62      4.52 o
  -5   0  11       21.93       15.08      7.85 o
  -4   0  11       20.09       21.24     10.91 o
  -3   0  11       10.10        9.73      4.64 o
  -2   0  11      111.44      128.89     10.13 o
  -1   0  11      147.87      138.47     17.38 o
   0   0  11       84.65       85.77      5.75 o
   1   0  11      123.12      111.90      5.54 o
   2   0  11      217.21      206.20     12.85 o
   3   0  11        3.63       17.17      6.50 o
   4   0  11       26.90       13.62      8.14 o
  -5   1  11        1.79        3.13      9.10 o
  -4   1  11       17.97       13.83      4.82 o
  -3   1  11        8.24       31.33     11.88 o
  -2   1  11       33.26       38.52      4.60 o
  -1   1  11      155.08      148.52      7.55 o
   0   1  11       54.61       47.55      5.32 o
   1   1  11      186.43      196.61     12.73 o
   2   1  11       31.33       39.26      5.60 o
   4   1  11       21.81       15.79      7.24 o
  -5   2  11       13.91       15.07      6.25 o
  -3   2  11       33.54       26.35      4.44 o
  -2   2  11      390.94      444.90     13.84 o
  -1   2  11       31.19       37.04      5.40 o
   0   2  11       17.26       10.81      6.47 o
   1   2  11       50.07       58.32      6.68 o
   2   2  11       99.60      127.60     14.70 o
   3   2  11       43.97       52.91      9.65 o
   4   2  11        9.48       20.40      9.01 o
  -4   3  11      109.33      114.29     10.22 o
  -3   3  11        4.00        6.66      4.34 o
  -2   3  11       28.17       20.32      6.82 o
  -1   3  11        2.68       -2.13      5.17 o
   0   3  11       18.79       14.53      4.21 o
   1   3  11        7.44        9.20      6.97 o
   3   3  11       92.41       85.06     11.54 o
  -4   4  11        3.53        2.45      5.34 o
  -3   4  11       15.93       17.44     10.95 o
  -2   4  11       30.44        7.63      7.22 o
  -1   4  11       77.32       74.88      7.97 o
   0   4  11       27.93       24.07      4.93 o
   1   4  11       14.47        3.52      5.03 o
   3   4  11        5.99       -0.97      9.33 o
  -3   5  11        5.68       29.18      7.38 o
  -2   5  11        6.36        6.53     10.30 o
  -1   5  11       26.92       29.50      6.55 o
   0   5  11       31.56       50.98     10.97 o
   1   5  11        2.75        6.01     10.47 o
   0  -6  12        7.53       17.09      6.81 o
   1  -6  12       14.07       33.31      8.42 o
  -2  -5  12        8.52       32.49      8.91 o
  -1  -5  12        0.49       11.86      9.91 o
   1  -5  12       26.21       16.92     10.39 o
   2  -5  12        7.76       -0.92      5.78 o
   3  -5  12       19.16       11.73     15.15 o
  -4  -4  12        8.17        7.07      7.65 o
  -2  -4  12       22.03       15.30      6.55 o
  -1  -4  12      102.23      115.24     12.45 o
   1  -4  12       91.39       92.62      9.73 o
   2  -4  12        8.94       16.49     14.94 o
   3  -4  12        1.98       17.79     10.01 o
  -4  -3  12        2.78        2.84     12.44 o
  -3  -3  12       28.10       20.61      7.18 o
  -2  -3  12       43.82       47.61      9.31 o
  -1  -3  12      685.68      725.25     38.77 o
   0  -3  12       13.52       11.71      6.47 o
   1  -3  12       15.42       36.49     10.54 o
   2  -3  12       60.63       60.62      6.41 o
  -5  -2  12       17.81       17.38      8.21 o
  -4  -2  12       29.45       41.47      8.16 o
  -3  -2  12       25.93        9.69      8.31 o
  -2  -2  12      125.51      110.15     12.43 o
  -1  -2  12        7.09       -3.63      5.93 o
   0  -2  12      225.75      251.15     17.88 o
   1  -2  12       83.04       83.85      6.51 o
   2  -2  12        8.77        5.92      3.30 o
   3  -2  12       34.36       23.88      6.65 o
   4  -2  12       14.40       11.13      5.25 o
  -5  -1  12       28.89       29.27      7.87 o
  -4  -1  12       53.15       34.73      6.93 o
  -3  -1  12       60.40       73.00     10.87 o
  -2  -1  12       64.15       65.39      9.47 o
  -1  -1  12       23.32       24.71      5.60 o
   0  -1  12      143.49      124.68      7.71 o
   1  -1  12        9.65        6.90      4.22 o
   2  -1  12       59.18       56.70      4.62 o
   3  -1  12        2.07        5.17      4.99 o
  -5   0  12       12.76       12.20      7.80 o
  -4   0  12       40.41       46.56      6.94 o
  -3   0  12       21.27       25.64      4.98 o
  -2   0  12        9.07       30.05      7.71 o
  -1   0  12       27.61       42.31      7.42 o
   0   0  12       32.95       25.84      4.95 o
   1   0  12      213.12      199.53      8.45 o
   2   0  12        2.19        2.52      3.71 o
   4   0  12       43.04       23.00      8.82 o
  -5   1  12        7.81       23.56     16.27 o
  -4   1  12       34.25       27.71      5.81 o
  -3   1  12       26.79       17.64      7.19 o
  -2   1  12      483.78      501.48     20.53 o
  -1   1  12       20.17       18.46      7.72 o
   0   1  12       98.95       71.99     12.87 o
   1   1  12      119.79      134.67     12.38 o
   2   1  12       25.44       32.63     11.64 o
   3   1  12      165.60      197.72     20.00 o
   4   1  12        3.48        3.77      7.66 o
  -5   2  12       18.35       28.64     12.84 o
  -4   2  12       45.63       42.80     11.81 o
  -3   2  12        9.28       11.36      4.20 o
  -2   2  12      165.90      142.82     10.30 o
  -1   2  12       32.03       27.86      8.99 o
   0   2  12        5.05        4.60      5.10 o
   1   2  12      105.00      106.20     10.99 o
   2   2  12       40.06       34.80      8.76 o
   3   2  12      131.24      147.54     24.28 o
   4   2  12       13.40       24.68      8.21 o
  -4   3  12       48.26       21.54      8.18 o
  -3   3  12        0.97        8.60      5.42 o
  -2   3  12       35.85       29.89      6.83 o
  -1   3  12      216.93      181.79     26.90 o
   0   3  12       62.19       48.93      8.68 o
   1   3  12       21.27       29.77      5.70 o
   2   3  12       21.76       19.99      8.55 o
   3   3  12       42.37       39.81     10.66 o
  -4   4  12        9.82        7.48      5.44 o
  -3   4  12       28.42        9.28      5.65 o
  -2   4  12       11.00       16.97      6.49 o
  -1   4  12       35.77       44.10      7.41 o
   0   4  12        2.53        3.18      6.07 o
   1   4  12        8.62        4.63      6.47 o
   2   4  12        9.61        6.98      8.71 o
  -3   5  12       12.98       31.77     11.01 o
  -2   5  12       38.91       46.72      9.62 o
  -1   5  12        0.48       -3.56      8.06 o
   0   5  12        9.64        5.92      7.30 o
   1   5  12        4.07       -5.47      8.58 o
  -1  -6  13       29.78       44.74     12.63 o
   0  -6  13       22.88      -26.52     17.68 o
   1  -6  13       28.83       35.09      8.70 o
  -3  -5  13        7.70       12.51      9.51 o
  -2  -5  13        0.09      -11.88      7.92 o
  -1  -5  13       96.50      121.02     14.38 o
   1  -5  13        8.54       15.23      7.72 o
   2  -5  13        5.32       -3.60      9.87 o
   3  -5  13        3.37       -3.02     10.18 o
  -3  -4  13        5.93       10.91      8.73 o
  -2  -4  13       78.64      113.89     14.52 o
  -1  -4  13       57.60       52.87     11.01 o
   0  -4  13       33.43       38.99      8.91 o
   1  -4  13        7.53       14.57      5.99 o
   2  -4  13        1.71       -2.23      8.94 o
   3  -4  13       11.63       19.24      8.63 o
  -4  -3  13       86.07       90.26     16.08 o
  -3  -3  13       17.03       25.92      5.84 o
  -2  -3  13       10.28        8.80      9.19 o
  -1  -3  13        6.71        1.03      2.98 o
   0  -3  13       24.15       24.34      8.61 o
   1  -3  13       46.41       40.28      5.19 o
   2  -3  13       91.31       86.41      7.86 o
   3  -3  13       72.49       66.12     10.28 o
  -4  -2  13        1.08        8.67      5.61 o
  -3  -2  13       20.17       24.15      5.71 o
  -2  -2  13      195.35      209.76     11.73 o
  -1  -2  13      181.63      186.13     22.83 o
   0  -2  13      197.32      236.27     21.11 o
   1  -2  13       69.02       61.57      5.27 o
   2  -2  13       51.80       63.50      9.66 o
   3  -2  13        0.26        6.35      6.26 o
   4  -2  13       27.67       34.90      5.88 o
  -5  -1  13        8.21       -3.13     10.48 o
  -4  -1  13       12.03       -2.60      6.80 o
  -3  -1  13        2.31       -4.80      4.36 o
  -2  -1  13       22.72       19.32      6.38 o
  -1  -1  13      170.23      176.94     13.12 o
   0  -1  13      170.14      166.47     12.00 o
   1  -1  13       74.83       71.60      5.57 o
   2  -1  13       17.96       17.96      3.24 o
   3  -1  13       32.08       40.71      7.17 o
   4  -1  13       14.38       10.46      6.21 o
  -5   0  13        6.21       14.45      8.37 o
  -4   0  13       12.70        4.60      4.52 o
  -3   0  13       67.00       51.58      7.71 o
  -2   0  13      311.04      331.86     21.95 o
  -1   0  13       78.36       88.00      8.77 o
   0   0  13       39.36       53.14      7.13 o
   1   0  13       34.65       29.26      7.62 o
   2   0  13       60.65       47.14      9.41 o
  -4   1  13       69.73       87.31      6.75 o
  -3   1  13       90.66       70.80     11.23 o
  -2   1  13       91.33       82.07      9.33 o
  -1   1  13        6.03       12.11      4.08 o
   0   1  13       10.68       16.31      5.32 o
   1   1  13      205.40      243.15     12.88 o
   2   1  13       92.57      104.55     12.51 o
   3   1  13       67.57       89.80     14.08 o
   4   1  13        1.21        2.16      6.45 o
  -4   2  13       39.62       53.57     12.36 o
  -3   2  13        8.44        0.38      5.25 o
  -2   2  13       49.66       52.87      5.70 o
  -1   2  13      100.36      130.89     14.02 o
   0   2  13       88.92       84.16     10.76 o
   1   2  13       74.30       86.14      7.18 o
   3   2  13       41.23       36.57      9.36 o
  -4   3  13       17.36       13.53     13.53 o
  -3   3  13       42.38       31.44      5.41 o
  -2   3  13        9.08       21.94      5.67 o
  -1   3  13       19.42       25.45      6.70 o
   0   3  13       14.12        5.57      5.47 o
   1   3  13        5.62        0.02      7.53 o
   2   3  13       28.05       19.63      8.91 o
   3   3  13       25.02       54.55     11.42 o
  -3   4  13       27.99       36.28      6.19 o
  -2   4  13       78.11       84.90     12.50 o
  -1   4  13       17.96       17.75      8.48 o
   0   4  13       25.64       30.78     11.77 o
   1   4  13        1.78        2.70      7.56 o
  -2   5  13       23.98       21.32      9.27 o
  -1   5  13        4.87       18.50      8.91 o
   0   5  13       14.11        2.93      5.51 o
   0  -6  14       22.75       29.27     10.55 o
  -2  -5  14        6.13       18.66     12.14 o
  -1  -5  14       47.37       61.22     12.16 o
   0  -5  14        2.63       -5.46      7.95 o
   1  -5  14        3.06        5.61      8.61 o
   2  -5  14        6.81        5.49      6.99 o
  -3  -4  14        8.19       -8.43      8.31 o
   0  -4  14       46.57       52.20     10.47 o
   1  -4  14       20.82       25.37      6.21 o
   2  -4  14       49.20       14.69     13.80 o
   3  -4  14        6.62       12.33      5.80 o
  -4  -3  14        6.27        4.97      6.48 o
  -3  -3  14       26.08       21.83      6.11 o
  -2  -3  14       10.76       10.23      5.43 o
  -1  -3  14      105.37      100.28     12.45 o
   0  -3  14       73.19       94.32     10.54 o
   1  -3  14       31.85       31.66      5.47 o
   2  -3  14       10.64        2.46      4.23 o
   3  -3  14       17.31       11.01      5.69 o
  -4  -2  14       20.60       18.05      7.04 o
  -3  -2  14       44.69       48.78      9.50 o
  -2  -2  14      161.78      204.33     13.55 o
  -1  -2  14       86.36       83.21      6.37 o
   0  -2  14      124.09       88.32     10.15 o
   1  -2  14      131.17      125.86      8.77 o
   2  -2  14        2.87       10.79      7.48 o
   3  -2  14        5.02        2.36      6.04 o
   4  -2  14       29.82       18.69      6.42 o
  -4  -1  14        3.94       12.90      5.26 o
  -3  -1  14       95.64      100.05      8.35 o
  -2  -1  14       17.19       27.34      6.08 o
  -1  -1  14      198.32      186.70     16.57 o
   0  -1  14        1.57        5.80     16.35 o
   1  -1  14       78.49       66.71      9.99 o
   2  -1  14       70.60       80.28     11.75 o
   3  -1  14       34.01       21.60      6.57 o
   4  -1  14       19.72       11.62      6.31 o
  -5   0  14        7.45        3.06      7.47 o
  -4   0  14       36.70       36.12      6.34 o
  -3   0  14       52.03       39.65      5.47 o
  -2   0  14       24.10       30.43      6.36 o
  -1   0  14       61.77       48.44      5.06 o
   0   0  14       12.35        8.65      3.84 o
   1   0  14      198.52      207.04     12.66 o
   2   0  14       21.10       15.94      8.04 o
   3   0  14        0.57       -8.69      8.18 o
   4   0  14        6.01        2.07      7.57 o
  -4   1  14       11.09       12.15      6.10 o
  -3   1  14       61.14       36.89      8.68 o
  -2   1  14      122.89      122.71      7.72 o
  -1   1  14      148.49      157.19      8.15 o
   0   1  14      120.52      117.82     10.80 o
   1   1  14       30.73       39.20      7.45 o
   3   1  14       47.80       74.42     11.03 o
  -3   2  14       43.64       42.65      9.74 o
  -2   2  14       25.72       26.27      4.36 o
  -1   2  14        0.79       32.30     12.45 o
   0   2  14       76.28       69.65      8.06 o
   1   2  14       13.74       34.87      7.32 o
   2   2  14        9.01        6.66      9.24 o
   3   2  14        6.63       10.81      8.98 o
  -4   3  14       11.72       17.68     15.40 o
  -3   3  14       30.84       26.86      5.28 o
  -2   3  14        2.94        5.32      3.84 o
  -1   3  14       16.04        8.75      6.46 o
   0   3  14       74.69       74.55     12.06 o
   2   3  14       42.24       50.16     12.79 o
   3   3  14       24.85       31.93      9.93 o
  -3   4  14        8.36       -2.16      9.19 o
  -2   4  14       17.25       27.28      9.68 o
  -1   4  14        2.37       10.24      4.79 o
   0   4  14        5.21       30.77     10.77 o
   1   4  14       45.32       63.14     11.32 o
   2   4  14        4.05        6.68      9.24 o
  -1   5  14        3.14       23.43      9.54 o
   0   5  14        7.00        0.12      5.43 o
  -2  -5  15       22.43       24.64     11.96 o
  -1  -5  15        5.88        5.19      8.15 o
   0  -5  15       58.14       44.74     12.73 o
   1  -5  15       27.78       24.00     10.31 o
   2  -5  15       13.49       10.02      7.30 o
  -3  -4  15        2.48        9.76      9.61 o
  -2  -4  15        3.05       29.40     11.56 o
   0  -4  15       19.59       19.00      8.85 o
   1  -4  15       20.09        8.31      7.32 o
   2  -4  15        1.25       -1.39     14.46 o
   3  -4  15        2.63        6.82      4.69 o
  -4  -3  15       22.75       20.77      8.82 o
  -3  -3  15        9.01       -3.04      4.97 o
  -2  -3  15       20.02       18.80     12.82 o
  -1  -3  15        1.26        0.21      6.59 o
   0  -3  15       47.48       57.15      9.35 o
   1  -3  15       38.86       51.69     14.09 o
   2  -3  15       15.51        8.75      6.62 o
   3  -3  15       11.86       26.54      5.56 o
  -4  -2  15       13.18       10.08      5.74 o
  -3  -2  15        0.28        4.36      5.92 o
  -2  -2  15      164.75      159.87     11.16 o
  -1  -2  15      101.67      107.38      8.01 o
   0  -2  15        5.25        4.29      7.36 o
   1  -2  15       39.34       43.54      5.98 o
   2  -2  15        1.16       14.10      7.22 o
   3  -2  15       16.80       23.71      6.72 o
  -4  -1  15       34.42       56.94     10.52 o
  -3  -1  15       71.91       83.79      8.74 o
  -2  -1  15       39.37       26.78      7.29 o
  -1  -1  15       19.16       19.33      8.12 o
   0  -1  15       39.99       35.68      4.48 o
   1  -1  15       10.20        8.37      7.21 o
   2  -1  15       13.44       11.11      6.04 o
   3  -1  15        0.97       -1.54      5.43 o
   4  -1  15       16.19        9.57      5.53 o
  -4   0  15        8.67       13.55      5.58 o
  -3   0  15        2.83        6.51      6.99 o
  -2   0  15       51.80       60.00      7.15 o
  -1   0  15      113.69       93.50      8.18 o
   0   0  15       60.81       65.65      6.22 o
   1   0  15       22.08       18.95      7.45 o
   2   0  15       47.05       54.20      9.91 o
   3   0  15        9.50       16.69      7.96 o
  -4   1  15        1.99        3.18      9.65 o
  -3   1  15       19.99       28.67      6.59 o
  -2   1  15        3.31        4.85      5.76 o
  -1   1  15       65.81       61.95      6.16 o
   0   1  15      171.75      186.51     14.36 o
   1   1  15       12.21       12.31      5.78 o
   2   1  15       20.20       37.91     10.25 o
   3   1  15       17.56       28.59     10.24 o
  -4   2  15        0.52        7.12     11.77 o
  -3   2  15       25.16        5.33     13.39 o
  -2   2  15       11.67       15.40     13.89 o
  -1   2  15       53.50       51.42     12.41 o
   0   2  15       60.93       69.25      8.83 o
   1   2  15       22.11       37.30      6.29 o
   2   2  15       21.43       38.79      9.29 o
   3   2  15        5.39       21.82      9.61 o
  -3   3  15       30.44       29.98      8.33 o
  -2   3  15       63.45       57.25      6.90 o
  -1   3  15       20.23       15.19      6.48 o
   0   3  15       16.36       16.34      7.85 o
   1   3  15       37.58       42.87      7.26 o
   2   3  15        3.88        7.02      8.45 o
  -3   4  15        5.71       17.88     10.40 o
  -2   4  15       20.31       20.03      9.24 o
  -1   4  15        9.01        2.89      5.34 o
   0   4  15       17.23       25.11     10.10 o
   1   4  15       13.27       37.49     11.92 o
  -1  -5  16       16.83       27.96      9.68 o
   0  -5  16        0.26       24.27     21.33 o
   1  -5  16        3.55       21.93      6.37 o
  -3  -4  16       26.41       32.17     10.10 o
  -2  -4  16       28.02       16.38     12.70 o
  -1  -4  16        3.41      -12.46      8.38 o
   0  -4  16       21.05       16.89      8.95 o
   1  -4  16       29.14       17.19      7.17 o
   2  -4  16       20.59       25.78      7.55 o
  -3  -3  16        9.64        1.99      7.86 o
  -2  -3  16       13.81       21.51      8.92 o
  -1  -3  16        8.19       -0.92      6.64 o
   0  -3  16       70.93       67.78     10.70 o
   1  -3  16       19.84        9.89      5.20 o
   2  -3  16        5.40       -4.00      6.00 o
   3  -3  16       19.33       32.48      7.64 o
  -4  -2  16        3.29        8.21      6.37 o
  -3  -2  16       18.00      -17.27     15.33 o
  -2  -2  16       52.17       43.65     16.39 o
  -1  -2  16       32.69       40.04      4.11 o
   0  -2  16       23.50       34.38      5.84 o
   1  -2  16       28.40       23.27      7.61 o
   2  -2  16       36.73       19.54     10.10 o
   3  -2  16       31.91       27.79      8.00 o
  -4  -1  16        2.24        4.12      6.97 o
  -3  -1  16      139.70      165.72     11.11 o
  -2  -1  16        7.54       27.61      7.69 o
  -1  -1  16       97.23       26.37     19.16 o
   0  -1  16      143.28      135.41     23.22 o
   1  -1  16       11.25       29.10      8.55 o
   2  -1  16       11.23        8.42      5.41 o
   3  -1  16       34.53       37.42      7.90 o
  -4   0  16       52.08       53.76      6.82 o
  -3   0  16        5.16        7.60      4.74 o
  -2   0  16       75.61       63.79      9.09 o
  -1   0  16      173.04      158.91     12.54 o
   0   0  16       13.51       22.31      4.05 o
   1   0  16       22.31       -1.58     13.10 o
   2   0  16       52.57       68.04      9.82 o
  -4   1  16        2.17       -1.61      8.97 o
  -3   1  16       47.62       43.08      9.59 o
  -2   1  16       27.50       19.48     13.38 o
  -1   1  16      209.47      234.05     19.30 o
   0   1  16       34.58       44.41      6.18 o
   1   1  16       35.27       27.93     11.21 o
   2   1  16        0.45        7.83      9.94 o
   3   1  16       19.14       28.78      9.91 o
  -4   2  16       27.97       29.99     13.55 o
  -3   2  16        3.56        3.71      6.46 o
  -2   2  16       47.15       45.06      8.23 o
  -1   2  16       87.41       89.84     15.90 o
   0   2  16       55.65       39.72      9.79 o
   1   2  16        5.41       22.33      7.25 o
   2   2  16       41.04       56.22     10.91 o
  -3   3  16        2.57        3.72     11.10 o
  -2   3  16        7.45       -5.40      9.55 o
  -1   3  16       10.49       15.92      9.91 o
   0   3  16        4.80       -1.08      5.71 o
   1   3  16       66.34       36.17     13.47 o
   2   3  16       21.07       16.10     10.47 o
  -2   4  16        2.80       -5.42      5.42 o
  -1   4  16        6.31       26.40      7.71 o
   0   4  16       13.31       12.90      4.79 o
  -1  -5  17        1.32       -6.57     10.69 o
   0  -5  17       60.06       91.61     12.02 o
  -2  -4  17       19.07       25.19      9.74 o
  -1  -4  17       17.35       38.26     11.11 o
   0  -4  17       25.81       41.84      8.46 o
   1  -4  17        4.17       -9.14      6.10 o
   2  -4  17        0.35        9.69      7.27 o
  -3  -3  17       29.95       33.98     12.63 o
  -2  -3  17       69.19       76.46     10.74 o
  -1  -3  17        1.63        8.38      7.49 o
   0  -3  17       11.26        8.59      7.23 o
   1  -3  17        4.49        6.18      6.54 o
   2  -3  17       19.87       18.91      6.98 o
  -4  -2  17        9.99        3.63      9.24 o
  -3  -2  17       27.17       28.92      6.82 o
  -2  -2  17        3.18       -2.55      6.38 o
  -1  -2  17        7.43       -2.86      6.57 o
   0  -2  17       30.86       27.32      5.93 o
   1  -2  17       48.22       59.35     10.33 o
   2  -2  17       19.04       34.16      8.02 o
   3  -2  17       10.81        7.17      8.81 o
  -4  -1  17        3.10       -7.89      5.26 o
  -3  -1  17       94.71      116.46     11.25 o
  -2  -1  17        7.32        6.65      4.73 o
  -1  -1  17        5.52        6.56      6.70 o
   0  -1  17      222.65      255.84     20.70 o
   1  -1  17        1.18       14.75      6.97 o
   3  -1  17       14.06       19.86      8.64 o
  -4   0  17       22.71       24.55      6.64 o
  -3   0  17       14.74       -2.87      5.60 o
  -2   0  17        1.87       16.52      8.74 o
  -1   0  17      145.10      191.32     16.16 o
   0   0  17      143.61      209.20     15.21 o
   1   0  17       34.73       32.61      7.20 o
   2   0  17        4.46        9.12      7.10 o
   3   0  17       15.59       34.11      7.24 o
  -4   1  17       39.73       41.91     10.01 o
  -3   1  17       39.64       40.71     10.29 o
  -2   1  17       10.91       17.83     11.50 o
  -1   1  17       81.92       72.15      7.50 o
   0   1  17      121.26      127.66     15.35 o
   1   1  17        4.01        5.31     10.78 o
   2   1  17        3.60       -6.00      7.49 o
  -3   2  17       22.47       44.56      9.93 o
  -2   2  17        8.38       13.48      9.87 o
  -1   2  17       17.41       13.37      7.71 o
   0   2  17       19.83       49.26      8.97 o
   1   2  17       29.85       40.53     12.30 o
   2   2  17       47.32       33.14     11.40 o
  -3   3  17       21.76       19.04     13.31 o
  -2   3  17        7.03       10.14      6.59 o
  -1   3  17       24.16       13.13      6.57 o
   0   3  17       13.58        7.80     10.77 o
   1   3  17        8.22        4.89     11.39 o
  -1   4  17       21.14       12.81      6.59 o
  -2  -4  18        2.23       23.30     11.35 o
  -1  -4  18       75.65       85.16     14.91 o
   0  -4  18        6.88        3.76      7.65 o
   1  -4  18       20.37        3.25      7.39 o
  -2  -3  18       28.03       46.13     11.26 o
  -1  -3  18        8.17        8.05      8.22 o
   0  -3  18        2.46       -4.71      8.03 o
   1  -3  18       22.59       41.97      9.80 o
   2  -3  18        2.99       -7.70      6.37 o
  -3  -2  18       43.56       43.00      8.48 o
  -2  -2  18        0.97        7.03      7.67 o
  -1  -2  18       33.98       67.03     25.58 o
   0  -2  18       30.88       30.71     10.10 o
   1  -2  18        8.12       18.16      8.51 o
   2  -2  18       11.73       24.74      6.79 o
  -3  -1  18       27.02       30.65      5.76 o
  -2  -1  18       25.26       19.88     16.08 o
  -1  -1  18        0.67       24.98     15.07 o
   0  -1  18       56.03       33.91     23.03 o
   1  -1  18       51.87       68.74     11.65 o
   2  -1  18        2.73       -6.64      8.02 o
  -3   0  18       21.87       33.54      6.87 o
  -2   0  18       13.50       41.20      8.71 o
  -1   0  18       57.80       93.06     21.56 o
   0   0  18       33.36       50.59     25.95 o
   1   0  18       14.43       16.22     16.41 o
   2   0  18       16.44       37.82      7.36 o
  -3   1  18       29.77       49.50      9.93 o
  -2   1  18        7.45       -1.59      6.75 o
  -1   1  18       19.71       -7.12     10.45 o
   0   1  18       80.18       90.85     15.76 o
   1   1  18       13.80        8.87      7.03 o
   2   1  18       10.33       -4.61      7.35 o
  -3   2  18        3.11       13.66      5.78 o
  -2   2  18        3.56       -4.57     15.61 o
  -1   2  18       41.79       18.13      7.65 o
   0   2  18       21.60       17.38     15.63 o
   1   2  18       22.72       54.85     14.08 o
  -2   3  18       19.51       25.27      7.28 o
  -1   3  18       26.00       17.13      7.21 o
   0   3  18       12.50        4.93      6.55 o
  -1  -4  19        9.98        4.60      7.82 o
   0  -4  19        2.36       -0.90      8.31 o
  -2  -3  19       23.11       31.53      9.71 o
  -1  -3  19       15.59        7.67      7.59 o
   1  -3  19       10.20        1.11      7.07 o
  -3  -2  19       10.23       24.37      7.48 o
  -2  -2  19        2.17        3.70      8.47 o
  -1  -2  19       26.41        3.81     19.47 o
   0  -2  19       19.46       29.19      8.43 o
   1  -2  19       14.06        6.15      9.14 o
   2  -2  19       23.88       33.58     10.06 o
  -3  -1  19       22.67       36.60     18.47 o
  -2  -1  19       28.28       30.46     12.01 o
  -1  -1  19       19.34       18.36     18.14 o
   0  -1  19       56.90       62.25      9.38 o
   1  -1  19        9.20        8.87     11.21 o
   2  -1  19       11.61       -4.41      7.73 o
  -3   0  19        2.57       17.37      6.48 o
  -2   0  19       11.84       17.02      7.85 o
  -1   0  19       42.84       56.32     14.10 o
   0   0  19       21.98       46.99     10.87 o
   1   0  19        7.92       13.44      7.22 o
   2   0  19       15.74       31.69      7.71 o
  -3   1  19       22.68       40.50      9.81 o
  -2   1  19       14.13       20.34     14.09 o
  -1   1  19       15.98        5.56      6.08 o
   0   1  19        0.69      -10.87      8.59 o
   1   1  19       19.46       12.01      8.67 o
  -2   2  19       39.81       58.41      7.89 o
  -1   2  19       70.40       71.74      9.08 o
   0   2  19       36.48       47.26     10.75 o
  -1   3  19        0.82       -8.36      7.03 o
  -1  -3  20        4.94        6.41      7.95 o
   0  -3  20       28.29       48.46      9.45 o
   1  -3  20        0.52        3.75      7.12 o
  -2  -2  20        0.73        5.87      6.44 o
  -1  -2  20       10.59       -2.11     11.64 o
   0  -2  20       17.46       16.05     11.23 o
   1  -2  20       31.76       50.31     12.11 o
  -3  -1  20        5.25       22.35     14.00 o
  -2  -1  20        3.77       27.02     13.78 o
  -1  -1  20       39.64       48.74     14.67 o
   0  -1  20        3.26        6.18      7.92 o
   1  -1  20        3.45      -10.73      7.15 o
  -3   0  20       29.53       30.11      7.14 o
  -2   0  20       12.35        6.92     17.49 o
  -1   0  20       44.32       45.96      8.96 o
   0   0  20       12.93       12.27      7.07 o
  -2   1  20       62.21       53.95     11.10 o
  -1   1  20        7.70       -4.10     13.66 o
   0   1  20       14.87        2.33     18.47 o
   1   1  20        3.44       -3.33     10.08 o
  -1   2  20       45.47       25.37      7.91 o
   0   2  20       16.93       30.10      7.32 o
  -1  -2  21       12.44       26.02      8.63 o
  -2  -1  21       16.97       12.70      6.73 o
  -1  -1  21        3.76       -5.27     13.70 o
   0  -1  21        2.00       20.01     20.01 o
  -1   0  21        3.14       30.09     15.83 o
   0   0  21       48.14       41.25     11.40 o
   1   0  21        6.53        4.59      9.96 o
  -1   1  21        9.64       12.53      6.32 o
 
